# Supplementary material for: Integrated modeling framework reveals co-regulation of transcription factors, miRNAs and lncRNAs on cardiac developmental dynamics
Source: Stem Cell Res Ther. 2023 Sep 13;14:247. doi: 10.1186/s13287-023-03442-0 (PMC10500942; doi:10.1186/s13287-023-03442-0)
Supplement: Supplementary file 2 — Additional file 2. Supplementary tables. Table S1: Target genes of TFs, lncRNAs and miRNAs during the early and late stages of H7-ESC-derived cardiomyocytes, with mRNA expression data extracted from NCBI GSE76523 and our produced data (GSE239918). Table S2: Target genes of TFs, lncRNAs and miRNAs during the early and late stages of hiPSC-derived cardiomyocytes, with mRNA expression data extracted from NCBI GSE35671. Table S3: Target genes of TFs, lncRNAs and miRNAs during the early and late stages of hiPSC-derived cardiomyocytes, with mRNA expression data extracted from NCBI GSE81585. Table S4: The top 50 predicted logics formed by TFs and the regulated genes during the early and late stages of hESC/hiPSC-derived cardiomyocytes. Table S5: Heart target genes co-regulated by cardiac TFs and miRNAs on hESC/hiPSC CM differentiation. Table S6: Heart target genes co-regulated by cardiac TFs and lncRNAs on hESC/hiPSC CM differentiation. Table S7: Heart target genes of TFs, lncRNAs and miRNAs in human fetal embryo-developed atrial cardiomyocytes using single cell RNA-seq data (GSE106118). Table S8: Heart target genes of TFs, lncRNAs and miRNAs in human fetal embryo-developed ventricular cardiomyocytes using single cell RNA-seq data (GSE106118). Table S9: The top 25 predicted logics formed by TFs and the regulated genes during fetal embryo-derived atrial and ventricular CM development. Table S10: The predicted heart target genes of TFs, miRNAs and lncRNAs from fetal embryo-derived atrial and ventricular CM development. [file 13287_2023_3442_MOESM2_ESM.xlsx]

## Sheet: Table S1
Table S1. Target genes of TFs, lncRNAs and miRNAs during the early and late stages of H7-ESC-derived cardiomyocytes. mRNA expression data was extracted from NCBI GSE76523 and our produced data (GSE239918).Differentially expressed genes (DEGs): fold change of gene expression at least 2.0 with p value <0.05, where 1 and -1 indicate up- and dwon-regulated genes respectively. TF Logics "&', '|' and '…
Early stage																						Late stage
Genes	DEGs(Fold change >=2)			TF logics that regulate this target gene	miRNA targets							lncRNA targets										Genes	DEGs(Fold change >=2)					TF logics that regulate this target gene	miRNA targets										lncRNA targets
	day0-4	day4-8	day8-14		miR-1	miR-133a	miR-199a	miR-208	miR-23	miR-499a	miR-590	GAS5	H19	MALAT1	MEG3	MIAT	NEAT1	PVT1	TUG1	XIST			Day15-30	Day15-45	Day15-60	day30-45	day45-60		let-7i	miR-1	miR-133a	miR-15	miR-199a	miR-200c	miR-29a	miR-31	miR-34a	miR-499a	GAS5	H19	MALAT1	MEG3	MIAT	NEAT1	PVT1	TUG1	XIST
A2M	1			(MEF2A)(MEF2A>GATA4)																		A4GALT	1	1	1			(HEY2)
A4GALT	-1	-1	1	(HEY2)																		AATK	-1	-1	-1			(GATA6)(GATA6>HEY2)													Target	Target		Target
AASDHPPT		1		(SRF)																		ABAT		1				(HAND1&NKX2-5)
ABCA10	1			(ISL1|MEF2A)																		ABCA1		-1	-1	-1		(NKX2-5&SRF)					Target	Target							Target	Target
ABCA13		1		(HAND2&NKX2-5)(NKX2-5>HAND2)																		ABCA2	-1	-1	-1			(GATA6)(GATA6|HEY2)	Target		Target							Target	Target		Target	Target	Target	Target		Target
ABCA2			1	(HEY2>GATA6)	Target	Target		Target	Target	Target		Target	Target	Target		Target	Target	Target	Target	Target		ABCB4	1	1	1			(ISL1)(ISL1|SRF)
ABCG4			1	(HAND2&TBX5)																		ABCC1	-1	-1	-1			(IRX4)	Target									Target	Target	Target	Target	Target	Target		Target	Target	Target
ABCG8		-1		(SRF)																		ABCC4		-1	-1			(GATA4)(GATA4|HEY2)												Target
ABHD12B		-1	1	(HAND1)																		ABCC6			-1			(NKX2-5>TBX5)
ABHD15		-1		(HEY2)(HEY2|NR2F2)																		ABCC8			1			(GATA4&HEY2)
ACACB			1	(HAND2&NR2F2)(HAND2>NR2F2)																		ABCC9	1	1	1			(SRF)
ACAN		1		(NR2F2)(NR2F2>GATA6)(HAND1|NR2F2)																		ABCG1		-1	-1			(MEF2A&SRF)
ACOT11			1	(TBX5)																		ABCG4		-1				(GATA6&SRF)
ACOXL		-1		(TBX5)																		ABHD12B		1	1			(HAND1)
ACP5	-1	-1		(NR2F2)																		ABHD14A		-1				(HAND1&HAND2)
ACPP	1			(MEF2C)																		ABHD14B		-1	-1			(HAND1)(HAND1|HAND2)
ACRBP			1	(HAND2)																		ABR			1			(GATA6&SRF)																Target
ACSL1		1		(HEY2&MEF2A)																		ABRA	-1	-1	-1			(MEF2A&MEF2C)
ACSL4	-1			(GATA6)(GATA6>NKX2-5)		Target			Target													ABTB1			1		1	(GATA6&SRF)(SRF>HAND2)
ACSM2B			1	(GATA6)																		ABTB2	-1	-1	-1			(HAND1&ISL1)
ACSM4		-1	1	(GATA4)(GATA4|NKX2-5)(NKX2-5>HAND1)																		AFF1	-1		-1			(IRX4&SRF)					Target	Target		Target		Target				Target				Target
ACSS2	-1			(GATA6&SRF)																		AFF2	-1	-1	-1			(GATA6&HAND1)
ACTA2	1	1		(GATA4&MEF2A)																		AGAP1	-1					(HAND2)(GATA4|HAND2)(GATA6|HAND2)
ACTC1	1	1	1	(HAND2)																		AGAP5	-1					(HAND2)
ACTL7A		-1		(SRF)(MEF2C|SRF)																		AGPAT2		-1	-1			(GATA6)
ACTL9			1	(HEY2)																		AHCYL1		-1	-1			(HAND1&HAND2)(HAND2>HAND1)
ACTN2			1	(GATA4&HAND2)																		AHNAK	1	1	1			(GATA6&MEF2C)												Target		Target	Target	Target	Target	Target
ACTN3			1	(HAND1)(HAND1>MEF2A)																		AHNAK2	-1	-1	-1	-1		(HAND2)(HAND2|TBX5)											Target	Target	Target	Target	Target	Target	Target	Target	Target
ACVR1C		-1		(GATA6>HEY2)																		AHR	1	1	1			(TBX5)(MEF2A|TBX5)							Target
ADAD1			1	(TBX5)																		AIF1L	1	1	1	1		(HAND1&SRF)
ADAM11			1	(HAND2&TBX5)																		AK4	-1	-1	-1			(ISL1&SRF)
ADAM12	1			(HEY2&NR2F2)																		AKAP13		1	1			(HAND2>GATA6)																Target
ADAM20		-1	1	(SRF)																		AKAP5	1					(HAND2)(HAND2|HEY2)
ADAM21		-1	1	(MEF2A&TBX5)																		AKAP6	1	1	1			(ISL1&SRF)			Target	Target	Target				Target	Target
ADAM23		-1		(GATA6|MEF2A)																		AKAP7		-1	-1			(ISL1)(GATA4|ISL1)
ADAM28		1		(MEF2A&TBX5)																		AKNA	-1	-1	-1	-1		(HAND2)(HAND2|TBX5)
ADAMDEC1		-1		(GATA4)																		AKR1B1	1	1	1			(TBX5)(TBX5>HAND2)
ADAMTS15		1		(GATA6)(GATA6>MEF2A)																		ALAS2	1	1	1	1		(IRX4)
ADAMTS2		1		(SRF)																		ALDH18A1		-1	-1	-1		(HEY2)
ADAMTS4		-1		(NKX2-5&TBX5)																		ALDH1A2	-1	-1	-1			(GATA6|TBX5)
ADAMTS5			1	(GATA4&NKX2-5)																		ALDH3B1	1	1	1			(GATA6)											Target	Target			Target	Target			Target
ADAMTS6		1		(MEF2C&NKX2-5)							Target											ALDOA	-1	-1	-1			(HAND2)		Target					Target		Target	Target						Target
ADAMTS8		1		(HAND1&HEY2)																		ALDOC	-1			1		(HAND2)(HAND2|SRF)													Target	Target					Target
ADAMTS9	1	1		(HEY2&MEF2A)	Target		Target	Target	Target	Target	Target											ALG5		-1	-1			(NR2F2)
ADAMTSL2	-1			(HEY2)(NKX2-5>HAND1)(HEY2|NKX2-5)																		ALG6			-1			(HEY2)
ADAMTSL5			1	(GATA6)																		ALX1	-1	-1	-1			(HAND2)(HAND1|HAND2)
ADAP2		-1	1	(MEF2C&NR2F2)																		AMD1		1	1			(SRF)
ADCY2		-1		(GATA6&HEY2)																		AMHR2	-1	-1	-1			(HAND2&IRX4)																	Target
ADCY3			-1	(HAND1)																		AMPD3	-1	-1	-1	-1		(HAND2)
ADCY4			1	(NKX2-5)(HAND2|NKX2-5)										Target			Target					AMPH	1	1	1	1		(GATA4>GATA6)
ADCY5		1		(GATA6&HEY2)																		AMY2B	-1	-1	-1			(MEF2A)
ADCY8		-1		(MEF2A&SRF)																		ANGPT1	-1	-1	-1	-1		(GATA6|MESP1)
ADCYAP1	-1		1	(MEF2A)																		ANGPTL2	1			-1		(SRF&TBX5)				Target
ADD2	-1			(HAND2)																		ANK1	1	1	1	1		(HAND1)(GATA4|HAND1)
ADH1C		1		(HEY2)																		ANKLE1			-1			(SRF)
ADM		-1		(GATA6&SRF)																		ANKRD13B	1	1	1			(GATA6&HEY2)	Target	Target	Target	Target	Target			Target	Target	Target
ADPRHL1			1	(HAND2)																		ANKRD16	-1					(HEY2&MESP1)
ADRA1B	1			(HEY2&MEF2A)																		ANKRD24	-1	-1	-1			(HAND2)																Target
ADRA1D		1		(HAND2)(GATA6|HAND2)																		ANKRD33B			-1			(GATA6&HAND1)
ADRA2A		-1		(HAND1&HEY2)																		ANKRD34A	-1		-1			(HAND2&NKX2-5)(NKX2-5>HAND2)
ADRB1	-1			(GATA6)																		ANKRD34C	1	1	1			(HAND2)
ADRB2		-1	1	(HAND1)(HAND1>HAND2)																		ANKRD37	-1		-1			(TBX5)
ADRB3			1	(HAND2)																		ANKRD45		1				(SRF)(SRF>GATA4)
AES		1		(NR2F2)																		ANKRD50	1	1	1			(MEF2A)		Target
AFF1		-1		(MEF2A&SRF)		Target						Target	Target		Target	Target	Target	Target	Target	Target		ANKRD9	-1	-1	-1			(NR2F2)
AFF3	1			(SRF>HAND1)			Target			Target												ANKS1B		1	1	1	1	(GATA6&SRF)
AFP		1		(MEF2A)(HAND1|MEF2A)																		ANKZF1	-1	-1	-1			(HAND2)(HAND2|TBX5)
AGAP2	-1			(HAND1&HEY2)										Target			Target					ANLN	1	1	1			(GATA6)
AGPAT9		-1		(GATA4)(GATA4>TBX5)																		ANO4	1	1	1			(HAND1&MEF2C)
AGR2		-1	1	(SRF)																		ANO5	1	1	1			(SRF)
AGTR1			1	(GATA4)																		ANO7	-1	-1	-1			(TBX5)
AGXT			1	(HAND1)																		ANXA1	1		1	-1		(NKX2-5&TBX5)
AHNAK	1			(MEF2A)								Target	Target	Target	Target	Target	Target	Target	Target	Target		ANXA2	1	1	1			(HAND1&TBX5)		Target	Target	Target	Target						Target	Target	Target	Target	Target	Target	Target	Target	Target
AHNAK2			1	(NR2F2&TBX5)								Target	Target	Target			Target	Target	Target			ANXA3	1	1	1			(TBX5)
AHSG			1	(SRF&TBX5)(SRF>TBX5)																		AOC2			-1			(TBX5)(HAND2|TBX5)
AICDA		-1		(HAND2)																		AOC3		-1	-1			(HAND1)
AIFM3			1	(SRF)(SRF>HAND1)(SRF>HAND2)																		AP1G2	-1	-1	-1			(NKX2-5)(NKX2-5>SRF)													Target	Target	Target	Target		Target
AIM1	-1			(GATA4&SRF)																		AP1S2		1	1			(GATA6&IRX4)(IRX4>GATA6)
AIM1L	-1			(GATA4)																		APBA1				1		(HEY2>GATA4)
AIPL1		-1	1	(HAND1)(HAND1>TBX5)																		APBA2	-1	-1	-1	-1		(HAND1>TBX5)
AIRE		-1		(HAND2&NKX2-5)													Target					APBB3		-1	-1			(HAND2)													Target
AK4	-1			(HEY2&ISL1)(HEY2>ISL1)																		APCDD1			1			(HEY2)
AKAP14		-1	1	(HAND1)																		APLN	-1	-1	-1			(NR2F2)
AKAP4	1	-1		(HAND1)																		APOA1	-1	-1	-1			(GATA4)
AKNA			1	(HAND2&TBX5)																		APOE	-1	-1	-1	-1	-1	(TBX5)(NR2F2|TBX5)					Target	Target							Target	Target		Target
AKR1B10		1		(SRF)																		APOL2	1	1	1			(SRF)
AKR1CL1		-1		(MEF2A)																		AQP1	1	1	1			(MEF2A&SRF)						Target		Target
ALB	1			(NKX2-5)(GATA4|NKX2-5)																		AQP10	1					(GATA6)
ALDH1A1		1		(GATA4)																		AR	1	1	1	1		(HAND1&NKX2-5)(HAND1>NKX2-5)						Target			Target		Target			Target				Target	Target
ALDH1A2	1			(HEY2&TBX5)	Target				Target		Target											ARAP1		-1				(HAND2)(HAND2|MEF2A)													Target			Target
ALDH1L2			1	(HAND1)																		ARAP2	1	1	1	1		(HAND1&HAND2)
ALDH3A1	-1		1	(GATA4|HAND1)																		ARAP3	1	1	1			(GATA4)
ALDH8A1			1	(SRF)(HAND2|SRF)																		ARG2	-1					(TBX5)(MEF2C|TBX5)					Target	Target
ALDOC	-1			(HAND2)(HAND2>SRF)										Target			Target					ARHGAP10	1	1	1			(GATA6&HEY2)
ALOX12B		-1	1	(ISL1|NR2F2)																		ARHGAP20		1	1			(MEF2A)(GATA6|MEF2A)
ALPK2	1			(GATA4&TBX5)(TBX5>GATA4)																		ARHGAP23	1	1	1			(HAND2)(GATA6|HAND2)
ALPL		-1		(HAND2&HEY2)(HAND2>HEY2)									Target		Target			Target		Target		ARHGAP24	1	1	1			(HAND1&IRX4)
ALPPL2		-1		(TBX5)																		ARHGAP27	-1	-1	-1			(HAND1>TBX5)
ALS2CL			1	(TBX5)(NR2F2|TBX5)																		ARHGAP29		1	1			(SRF)(SRF>GATA4)
AMELX			1	(MEF2A)																		ARHGAP33		1	1			(GATA6&SRF)
AMHR2	1			(HAND2&TBX5)(HAND2>TBX5)																		ARHGAP4	-1	-1	-1			(GATA6)											Target		Target	Target	Target	Target
AMICA1		-1		(HAND1&MESP1)																		ARHGAP42			-1			(IRX4)(IRX4>GATA4)
AMIGO2	1			(GATA4&SRF)																		ARHGDIB				-1		(GATA6)(GATA6|MEF2A)	Target	Target		Target			Target		Target
AMOT	1			(NR2F2)																		ARHGEF16	-1	-1	-1			(HEY2)(HEY2|SRF)
AMPD3		-1		(HAND1)(GATA4|HAND1)																		ARHGEF19		-1	-1			(HEY2>GATA6)																Target
AMTN		1		(IRX4&TBX5)(TBX5>IRX4)																		ARHGEF26	1	1	1			(NKX2-5)(NKX2-5>NR2F2)
AMY2A			1	(MEF2A)																		ARHGEF3	1		1			(SRF&TBX5)
AMY2B			1	(MEF2A)(MEF2A|SRF)																		ARHGEF6	1	1	1			(HAND1)
ANGPT1	1	1		(GATA6&NR2F2)																		ARID3A		-1	-1			(GATA6)
ANGPT2	1			(ISL1)																		ARID3B	-1	-1	-1			(GATA4)(GATA4|SRF)	Target										Target		Target	Target	Target	Target
ANGPTL1			1	(SRF)																		ARID5A	1	1	1			(TBX5)(TBX5>MEF2A)
ANGPTL6		1		(MEF2A)(MEF2A>HAND1)													Target					ARID5B	1	1	1			(MEF2A&SRF)(MEF2A>SRF)				Target						Target
ANK1		-1		(NR2F2)(HAND1|NR2F2)																		ARL10	-1					(GATA6)																	Target
ANKFN1	1	-1		(NKX2-5)(NKX2-5>TBX5)																		ARL2BP		-1	-1	-1		(SRF>MEF2A)
ANKRD33			1	(MESP1|NR2F2)																		ARL6IP1			-1			(GATA4)(GATA4>SRF)
ANKRD35		-1		(GATA6&HEY2)													Target					ARL6IP5		1	1			(GATA6&HAND1)(TBX5>HAND1)
ANKRD44	1			(MESP1&NR2F2)(MESP1>NR2F2)																		ARMCX1			1			(IRX4)(IRX4>HAND2)
ANLN			-1	(GATA6)																		ARNTL		-1				(HAND1&IRX4)
ANO3			1	(HAND1>HEY2)																		ARPC1B	1					(NKX2-5)											Target	Target	Target	Target	Target	Target	Target	Target	Target
ANO7		-1		(TBX5)																		ARPP21		1	1	1		(SRF&TBX5)(SRF>TBX5)
ANPEP	1	-1		(HAND2)																		ARRDC3	1		1			(SRF&TBX5)(SRF>TBX5)	Target	Target							Target	Target	Target			Target	Target	Target			Target
ANXA1		1		(NKX2-5)(NKX2-5>TBX5)																		ARRDC4	1	1	1			(NKX2-5)(NKX2-5>HAND2)	Target		Target	Target		Target	Target		Target	Target
ANXA10	1			(MEF2A)(ISL1|MEF2A)																		ART3	1	1	1	1		(MEF2A)(MEF2A|MEF2C)
ANXA2		-1		(TBX5)(HAND1|TBX5)(ISL1|TBX5)	Target	Target	Target		Target		Target	Target	Target	Target			Target	Target	Target	Target		ARVCF	1	1	1			(TBX5)	Target						Target		Target	Target
ANXA3	-1	1		(GATA4)																		ASB11	1	1	1	1		(SRF)
AOC2		-1		(NR2F2&TBX5)																		ASB9		1	1	1		(NKX2-5)
AOC3		-1		(HAND1&SRF)																		ASF1B		1				(HEY2)
AP3B2		-1		(GATA6&HAND1)																		ASGR1	-1	-1	-1	-1		(HAND1&MEF2A)
APBA2		1		(TBX5>GATA4)(HAND1&SRF)																		ASL		-1				(SRF)																Target
APBB1		1		(NR2F2&TBX5)			Target			Target												ASNS		-1	-1	-1		(MEF2A)
APCDD1L		1		(HAND2&NKX2-5)(NKX2-5>HAND2)										Target			Target					ASPM	1	1			-1	(NKX2-5)
APLN	-1			(NR2F2)																		ASS1		-1				(SRF)(SRF>HEY2)(SRF>NR2F2)
APLNR	1		-1	(HAND2&TBX5)(TBX5>HAND2)	Target		Target		Target		Target											ASTN1		1	1	1		(HAND2)(GATA6|HAND2)
APLP1		1		(HEY2&SRF)(SRF>HEY2)																		ATF5		-1	-1			(GATA6)(GATA6|TBX5)													Target			Target
APOBEC2		1		(HAND2&HEY2)																		ATF7IP	1	1	1			(GATA6>HAND2)(GATA6&HEY2)
APOBEC4			1	(MEF2A)																		ATOH8	-1					(HEY2)(GATA6|HEY2)	Target		Target			Target				Target
APOL2		-1	1	(SRF)																		ATP10D	1	1				(ISL1)
APOLD1		1		(HAND2&TBX5)																		ATP1A3	-1	-1	-1			(GATA6|TBX5)
AQP1		1		(HAND2&NR2F2)																		ATP2A1		-1	-1			(ISL1&NKX2-5)																Target
AQP10		1		(GATA4&GATA6)(GATA6>GATA4)																		ATP2B1	-1	-1	-1			(NKX2-5)	Target	Target	Target	Target		Target	Target		Target	Target
AQP4		1		(GATA4)																		ATP2B2	-1			1		(HAND2)(HAND2>GATA6)
AQPEP			1	(MEF2A&MESP1)																		ATP2B4			1			(TBX5)(HAND2|TBX5)																Target
AR		-1		(NKX2-5&TBX5)																Target		ATP6AP1L	-1		-1			(GATA4&ISL1)
ARG1		1		(HAND2&MEF2C)																		ATP6V1A			-1			(HAND1&HAND2)
ARHGAP20		-1		(MEF2A)(GATA6|MEF2A)																		ATP7B	1	1				(TBX5)(NR2F2|TBX5)
ARHGAP31	1	1		(MEF2A&SRF)																		ATRNL1	1					(SRF&TBX5)
ARHGAP36		-1		(GATA6)(GATA6>NKX2-5)																		ATXN1		1	1			(GATA6&MEF2A)																		Target
ARHGAP4			1	(GATA6)													Target					ATXN7L2		-1				(HAND2&SRF)
ARHGAP42		1		(IRX4)(IRX4>MESP1)																		AVIL		1	1			(SRF)
ARHGAP6	1			(SRF)(NKX2-5|SRF)																		B2M			1			(IRX4&SRF)(IRX4>SRF)
ARHGDIB		1		(MEF2A)(GATA6|MEF2A)																		B3GALNT1		1	1			(HAND2)
ARHGDIG			1	(NR2F2&TBX5)																		B3GALT1	-1	-1				(ISL1&SRF)
ARHGEF19	-1			(GATA6)													Target					B3GALT2	1	1	1			(HEY2&MEF2A)
ARHGEF35		-1		(NR2F2&TBX5)(NR2F2>TBX5)																		B3GNT5		1				(HAND2>SRF)
ARHGEF5		-1		(NR2F2&TBX5)																		B3GNT7	-1	-1			1	(GATA6&HEY2)																	Target
ARHGEF6		-1		(HAND1)																		B4GALNT4	-1	-1	-1	-1		(HAND2)
ARID5B	1			(MEF2A)		Target	Target	Target	Target	Target												BAIAP2L1	-1	-1	-1			(HAND2)
ARL13A	1			(HAND1)																		BAIAP2L2	-1	-1	-1			(GATA6&NKX2-5)
ARL6IP1			-1	(SRF)(SRF>HAND2)																		BAIAP3	-1	-1				(HAND1&HAND2)(HAND1>HAND2)													Target	Target	Target	Target
ARL6IP4		1		(HAND1)									Target	Target			Target	Target				BARD1		1	1			(HAND1)
ARMCX6		1		(MEF2A)																		BASP1		-1	-1	-1		(GATA6)
ARR3	1			(MEF2A)																		BBOX1	1		1			(TBX5)
ARRDC2		-1		(GATA6)(GATA6|NR2F2)																		BBS12		1	1			(HAND1)
ARRDC4			-1	(HAND1&HEY2)																		BCAM		1	1			(HAND2)
ARSI		1		(HAND1)(HAND1>IRX4)																		BCAT1		-1	-1	-1		(MEF2A)	Target
ASB10			1	(HAND2)																		BCHE	1	1	1			(NKX2-5)(NKX2-5>SRF)
ASB2		1		(MEF2C)																		BCL11A		1	1			(GATA6&HAND1)
ASB5		-1		(HAND1&MEF2A)																		BCL11B		-1	-1			(HAND1&HAND2)
ASB9			-1	(NKX2-5)																		BCL2	-1	-1	-1			(IRX4)				Target		Target	Target		Target				Target	Target		Target	Target	Target	Target
ASCL3	1			(NKX2-5)																		BDH1	-1					(TBX5)(NR2F2|TBX5)													Target	Target
ASF1B			-1	(HEY2)																		BDNF	1	1	1			(GATA4&IRX4)		Target		Target		Target
ASIP			1	(GATA4)																		BEND5	-1	-1	-1			(IRX4)(IRX4>HAND2)
ASNA1			-1	(HAND2)													Target					BEST3		1	1	1		(HEY2&MEF2A)
ASNS	-1			(HEY2)																		BEX1	1	1	1			(HAND1)
ASPDH			1	(HAND1)(GATA6|HAND1)										Target			Target					BGN	1					(HAND2)
ASPM			-1	(NKX2-5)																		BHLHE40	-1	-1	-1			(HAND2&NKX2-5)
ASRGL1			-1	(HEY2)																		BHLHE41		-1	-1			(HEY2)
ASS1		-1	1	(HEY2&NR2F2)(HEY2>NR2F2)																		BICC1			-1			(GATA4)(GATA4|GATA6)
ASTL			1	(HAND2)																		BIN1	-1	-1	-1			(HAND2)(GATA6>HAND2)(HAND2>GATA6)
ASTN1		1		(HAND2&SRF)																		BIRC5	1	1				(SRF)						Target			Target
ASXL1	1			(HEY2&NR2F2)							Target											BLOC1S1			1			(SRF&TBX5)
ASXL3	1			(HEY2&MESP1)																		BMF			1			(HAND1&SRF)(SRF>HAND1)
ATCAY		-1		(HEY2>NR2F2)																		BMP1	1	1				(GATA6|SRF)	Target						Target		Target	Target
ATL3	-1			(HEY2&MEF2A)(MEF2A>HEY2)																		BMP2	-1	-1	-1			(GATA6|TBX5)														Target			Target	Target
ATP10D	1			(HAND1)(HAND1|ISL1)																		BMP4			-1			(SRF&TBX5)	Target													Target
ATP13A4	1			(MEF2A)(GATA4>MEF2A)(MEF2A>GATA4)																		BMP6	1		1			(GATA4&HEY2)
ATP1A3		-1	1	(GATA6&TBX5)(GATA6>TBX5)																		BMPER		-1	-1	-1		(HAND2)(HAND2|NKX2-5)													Target
ATP1B1		1		(HEY2)(GATA6|HEY2)																		BNC2	1					(GATA4&HEY2)
ATP1B2			1	(MESP1&TBX5)																		BNIP3	-1	-1	-1			(GATA6)													Target	Target		Target		Target
ATP1B4			1	(HAND2&NKX2-5)																		BOC		-1	-1	-1		(TBX5>GATA6)
ATP4A		-1	1	(HAND2)													Target					BRCA1		1				(HAND2)				Target							Target
ATP6V0D2	1			(TBX5)																		BRIP1	1	1	1			(MEF2C)(MEF2C>MESP1)
ATP7A	1			(TBX5)																		BRSK2	-1	-1	-1			(HAND2>HAND1)
ATP8B4	1	-1		(GATA4)																		BRWD3			-1			(GATA6)
ATRNL1			1	(NKX2-5&SRF)																		BSPRY	-1	-1	-1			(GATA4)
ATXN8OS			1	(HEY2)(HEY2>HAND1)(HEY2>MEF2C)																		BTBD8		1	1			(GATA6&HAND2)
AURKA			-1	(NKX2-5)													Target		Target			BTG1	-1					(GATA6&NKX2-5)(NKX2-5>GATA6)
AUTS2	1			(HEY2&NR2F2)	Target		Target		Target		Target											BTG2	1	1	1			(GATA4)(GATA4|HAND2)	Target			Target		Target				Target
AVPR1A			-1	(IRX4)																		BTG3		1				(MEF2C)
AVPR2		-1	1	(SRF)(SRF>HAND1)																		BTN2A2			1			(GATA4)
AXL		1		(NR2F2&TBX5)			Target							Target		Target	Target	Target				C10orf71	1	1	1			(HEY2&MEF2C)
B3GALT2			1	(MEF2A)																		C11orf21	-1	-1	-1			(GATA4&HAND1)
B3GAT1		-1		(GATA6)																		C11orf96	-1	-1	-1	-1		(HAND2)(HAND2>GATA6)
B3GNT7	-1	-1		(HAND1&HAND2)																		C12orf66		-1	-1			(GATA6&NKX2-5)
BACH2		1		(MEF2A>NR2F2)	Target	Target	Target	Target	Target	Target												C12orf75	1					(GATA6)
BAI1		-1		(GATA6)(GATA6|HAND1)(GATA6|NR2F2)													Target					C14orf132		-1				(HAND2&HEY2)
BAI2		1		(NR2F2>IRX4)																		C14orf180			1		1	(MEF2C)
BAMBI	1	1		(HAND1&NKX2-5)																		C16orf74	-1	-1	-1			(ISL1)																Target
BARX1	-1			(GATA6)																		C17orf58		-1	-1			(HAND1)(HAND1>NKX2-5)																Target
BAX			-1	(HAND2)								Target	Target	Target			Target		Target			C18orf54		1				(SRF)
BBC3		-1		(HAND2&HEY2)										Target			Target					C19orf18		1				(HAND2)(HAND2>GATA4)(HAND2>ISL1)
BBOX1			1	(TBX5)																		C19orf47	1	1	1			(HAND1&HAND2)
BCHE	1			(SRF)(SRF>NKX2-5)																		C19orf54	-1	-1	-1			(NKX2-5>MEF2A)
BCL11A			1	(MEF2A&SRF)	Target	Target	Target	Target	Target	Target	Target											C19orf57	-1		-1			(TBX5>SRF)
BCL2		1		(GATA6&SRF)										Target	Target		Target	Target	Target	Target		C1orf105	1	1	1			(GATA4)
BCL3		-1	1	(GATA6&HEY2)(GATA6>HEY2)													Target					C1orf115		1	1	1		(NKX2-5)
BCL6			1	(GATA4&MESP1)																		C1orf127	1	1	1			(MEF2C)(MEF2C|TBX5)
BCL6B		-1		(HAND2&TBX5)																		C1orf198	1	1	1			(GATA6&MEF2C)
BCO2	1			(MEF2A)(GATA4|MEF2A)																		C1orf216	1	1	1			(HEY2)
BDKRB1			1	(MEF2C)																		C1orf53	1		1			(SRF)(HEY2|SRF)
BDKRB2			1	(NKX2-5)																		C1orf54	-1		-1			(HAND1>SRF)
BEND6		-1		(GATA6&HAND2)																		C1QL1	-1			1		(GATA6)(GATA6>HEY2)
BEST1		-1		(SRF)																		C1QTNF1	-1	-1	-1			(HEY2>NR2F2)
BEST4		-1		(GATA6&NKX2-5)																		C1QTNF4	-1	-1	-1			(HAND2&MEF2C)(HAND2>MEF2C)
BEX1			-1	(HAND1)																		C1QTNF6	-1	-1	-1	-1		(GATA4)
BFSP2		-1		(NKX2-5&NR2F2)(NKX2-5>NR2F2)																		C1R	1		1			(SRF)
BGN	1			(HAND2)																		C1S	1					(NKX2-5)
BHLHA15		-1		(GATA6)(GATA6|HAND1)																		C2CD2	-1	-1	-1	-1		(IRX4)(IRX4>HAND2)
BHLHE22		-1		(GATA4&MESP1)																		C2orf72	-1	-1	-1			(HEY2)
BHLHE40	-1			(GATA4&MEF2A)																		C2orf88	-1		-1			(ISL1)(HAND2|ISL1)
BHLHE41		-1	1	(HEY2&IRX4)																		C3		-1	-1			(HAND1)
BHMT2	1	-1		(SRF)																		C3orf14	1	1				(GATA4)(GATA4|SRF)
BICC1		1		(GATA4)(GATA4|GATA6)		Target		Target	Target	Target												C3orf20	-1					(MESP1)
BIRC5		1	-1	(SRF)																		C3orf52		-1	-1			(HAND1)
BIRC7			1	(HAND1)										Target			Target					C3orf70	1			-1		(ISL1)
BMP10	1			(SRF&TBX5)																		C4A			1		1	(MEF2A&TBX5)													Target
BMP15			1	(HAND2&SRF)(SRF>HAND2)																		C4B			1		1	(MEF2A&TBX5)
BMP2		1		(HEY2&NR2F2)								Target			Target			Target				C4orf3	-1	-1	-1			(ISL1)
BMP3	1	-1		(HAND2)(HAND2>TBX5)																		C4orf46		1				(GATA6&SRF)(SRF>HAND2)
BMP4	1			(HAND1&SRF)								Target			Target			Target				C5	-1			1		(MEF2A)
BMP5	1	1		(GATA4)(GATA4|NKX2-5)																		C5AR1	1	1	1			(HAND2)(HAND2|MEF2A)
BMP7		1		(GATA6)																		C5orf38	-1	-1				(GATA6&HEY2)
BMP8A		-1	1	(HEY2)																		C5orf46	1			-1		(TBX5)														Target
BMPER	1			(HAND2&HEY2)								Target	Target	Target		Target	Target	Target				C8orf58	-1	-1	-1			(GATA4)(GATA4|HEY2)
BMPR1B		1		(MEF2A)(MEF2A>TBX5)																		C9orf24			1			(HAND1&HAND2)													Target
BNC1	1	1		(HEY2&NR2F2)	Target	Target		Target	Target	Target	Target											C9orf72			1			(HAND2)
BOLA3	-1			(HAND1)																		CA3	-1	-1	-1			(IRX4&NKX2-5)
BOLL			1	(NR2F2&TBX5)															Target			CA5B	-1					(GATA4&HEY2)
BRCA1			-1	(HAND2)								Target										CA8	-1	-1	-1			(HEY2&ISL1)
BRI3BP		1		(HEY2)(HEY2|NR2F2)																		CAB39L		1	1			(GATA4&MEF2A)
BSN		-1		(HEY2&NR2F2)																		CABLES1		-1	-1	-1		(MEF2A&TBX5)
BSPRY	-1			(GATA4&SRF)																		CACNA1G			1	1		(GATA4&SRF)(GATA4>SRF)												Target	Target	Target	Target	Target	Target	Target
BTBD16		-1		(HAND2)																		CACNA1H	-1	-1	-1			(TBX5)(NR2F2|TBX5)
BTBD17	-1			(HAND1&SRF)																		CACNA1S	1	1				(HAND2&MEF2A)
BZRAP1			1	(HAND1)													Target					CACNA2D2	-1		-1			(HEY2&TBX5)
BZW1			-1	(HAND2&HEY2)																		CACNB3	1	1	1			(GATA6&TBX5)						Target			Target		Target	Target	Target	Target	Target	Target		Target	Target
C10orf107		1	1	(TBX5)																		CACNG6	-1	-1	-1			(HAND2)
C10orf128		-1		(HEY2&ISL1)																		CADPS	-1		-1			(GATA4&ISL1)	Target				Target	Target		Target		Target
C10orf54		1		(GATA6)																		CADPS2		1	1			(GATA4&HEY2)
C10orf62		-1		(ISL1&SRF)																		CALD1	1	1	1			(SRF&TBX5)				Target
C10orf71			1	(MESP1&NR2F2)																		CALN1	1	1	1	1		(GATA6|TBX5)												Target
C10orf95	-1			(HAND1)																		CAMK1D			-1			(HEY2)
C11orf35			1	(HAND2)(HAND2|TBX5)													Target					CAMK1G	-1	-1	-1			(MEF2A)
C11orf53			1	(NKX2-5)(IRX4|NKX2-5)																		CAMK2B			1			(HEY2)(HEY2>NR2F2)
C11orf63	1	-1		(HEY2&ISL1)(HEY2>ISL1)																		CAMK2D	1	1	1			(HAND2)						Target		Target			Target	Target		Target	Target		Target	Target	Target
C11orf71		1	-1	(GATA4>GATA6)																		CAMK2N1	-1	-1	-1			(HAND2)
C11orf82			-1	(NR2F2)(NR2F2>TBX5)																		CAMK4			1			(HEY2)(HEY2>TBX5)
C11orf86		-1		(NR2F2)																		CAMKK1			1			(HAND2>SRF)
C11orf91			1	(GATA6&HEY2)																		CAP1		-1				(SRF)
C11orf92	-1			(HAND1&SRF)																		CAPN14		1	1			(NR2F2)
C12orf39			-1	(HAND2)																		CAPN3	-1		-1			(MEF2A&MEF2C)	Target	Target	Target	Target	Target					Target
C12orf54		-1	1	(HAND1)																		CAPN5	-1	-1	-1	-1		(HEY2)	Target		Target			Target				Target
C12orf71		-1		(SRF)(SRF|TBX5)																		CAPN9		1	1			(TBX5)
C14orf180			1	(MEF2C)																		CARHSP1		1	1			(HEY2)(HEY2>GATA4)
C14orf39			1	(GATA4)(GATA4|IRX4)																		CASKIN1	-1	-1	-1			(GATA6)(GATA6|TBX5)	Target		Target		Target	Target	Target	Target
C15orf56		-1	1	(HAND2)																		CASP9		-1				(HAND2)(HAND2|TBX5)			Target								Target		Target	Target			Target
C15orf60	1			(MEF2A)(HAND1|MEF2A)																		CASQ2	1	1	1	1		(GATA4&MEF2A)
C16orf59			-1	(NR2F2)													Target					CATSPER2	-1			1		(HAND1&TBX5)
C16orf74	-1		1	(ISL1&SRF)													Target					CATSPER2P1	-1	-1	-1			(GATA6&HAND1)
C16orf78		-1		(NKX2-5)(NKX2-5>TBX5)																		CAV1	1	1	1			(HAND2)			Target	Target	Target				Target	Target
C16orf90		-1		(HAND2)																		CAV2	1	1	1			(HAND2)	Target	Target	Target	Target	Target				Target	Target
C17orf66		-1		(MEF2A)(MEF2A|TBX5)(TBX5>MEF2A)																		CAV3	1	1	1	1		(SRF&TBX5)(SRF>TBX5)
C17orf74		-1		(HEY2)(HEY2>HAND2)																		CBFA2T3	-1	-1	-1			(HAND2)(HAND2|HEY2)	Target		Target	Target		Target	Target	Target	Target	Target	Target		Target	Target	Target	Target
C17orf99		-1		(GATA6)(GATA6>GATA4)																		CBLN2	1	1				(HAND2)
C19orf45			1	(NR2F2)																		CBLN3		-1	-1			(HAND2)(HAND2>TBX5)
C19orf73		-1		(MEF2C&TBX5)													Target					CBX6			1			(HEY2&TBX5)
C1orf101	1	-1		(NR2F2)																		CCBE1	-1	-1	-1	-1	1	(HAND2)
C1orf105		1		(GATA4)																		CCDC112		1	1			(GATA6>MEF2A)
C1orf112			-1	(HAND2)																		CCDC113	-1	-1	-1			(HEY2)
C1orf127		-1		(TBX5)(MEF2C|TBX5)																		CCDC150		1	1			(HAND2)
C1orf158			1	(HAND2)																		CCDC18		1			-1	(MEF2A)(HAND1|MEF2A)(HAND1>NKX2-5)
C1orf168	1			(HAND2)																		CCDC24	-1	-1	-1			(HAND2)
C1orf172	-1			(HEY2)(HEY2>NR2F2)																		CCDC3	1			-1		(HEY2&TBX5)
C1orf173	1	-1		(GATA6|HEY2)																		CCDC33	-1	-1	-1			(HAND2&NKX2-5)																Target
C1orf192			1	(GATA4)																		CCDC39			-1			(GATA6)
C1orf200		-1	1	(HAND1&MESP1)																		CCDC40	-1	-1	-1			(MEF2A&MEF2C)
C1orf210		1		(TBX5)																		CCDC54		1	1			(ISL1)
C1orf213		1		(TBX5)																		CCDC58	-1	-1	-1			(GATA6|TBX5)																	Target
C1orf228			1	(GATA6&HEY2)																		CCDC80	1		1			(GATA4)
C1orf94	-1		1	(GATA6&HEY2)																		CCL2				-1		(GATA4&SRF)	Target	Target		Target	Target					Target			Target	Target
C1orf95			1	(HAND2&TBX5)(HAND2>TBX5)																		CCNA1		1	1			(GATA6)(GATA6|NKX2-5)
C1QC		-1	1	(SRF>HAND2)																		CCND1	1	1				(GATA6&HAND1)	Target	Target	Target	Target	Target	Target	Target	Target	Target	Target	Target	Target	Target	Target	Target	Target	Target	Target
C1QL2	-1			(NKX2-5)																		CCND3	1	1	1			(GATA6&HAND1)				Target		Target			Target
C1QTNF4		1		(MEF2C&TBX5)																		CCNE2		1	1			(HAND1&NKX2-5)						Target			Target
C2			1	(GATA6&HEY2)										Target								CD151	1	1	1			(NKX2-5)			Target	Target	Target				Target	Target	Target	Target			Target		Target	Target
C20orf144		-1		(SRF)(HAND2|SRF)																		CD1D	-1	-1				(SRF)
C20orf166		1	1	(HAND2&HEY2)													Target					CD248	1			-1		(HEY2&TBX5)
C20orf202			1	(SRF)																		CD274			1		1	(MEF2A)									Target
C20orf26	1			(GATA4&SRF)(GATA4>SRF)										Target			Target					CD36	1	1	1			(MEF2A&SRF)(SRF>MEF2A)											Target	Target	Target	Target	Target	Target		Target	Target
C21orf49			1	(NR2F2)																		CD47	1	1	1			(GATA6>SRF)	Target		Target	Target	Target				Target	Target	Target		Target					Target	Target
C2CD4A		-1		(NKX2-5)																		CD59	1	1	1			(IRX4)(IRX4|MEF2A)				Target				Target		Target
C2CD4B		-1	1	(GATA4)(GATA4|TBX5)																		CD9		-1				(SRF>GATA6)
C2orf40		-1		(NR2F2)																		CDC14A	-1					(IRX4&SRF)
C2orf54	-1	1	1	(GATA6&SRF)																		CDC20		1				(HAND2>GATA6)																Target
C3AR1		-1	1	(SRF)(MEF2A|SRF)(MEF2C|SRF)																		CDC25C		1				(SRF)(IRX4|SRF)(SRF>TBX5)
C3orf14			-1	(GATA4&SRF)																		CDC42BPG	-1	-1	-1			(GATA6)(GATA4|GATA6)													Target	Target		Target	Target	Target
C3orf20			1	(MESP1)																		CDC42EP1		-1	-1	-1		(SRF&TBX5)
C3orf27			1	(SRF)(SRF>GATA6)																		CDC42EP3	1	1	1			(HAND2&NKX2-5)(HAND2>NKX2-5)
C3orf70		1		(ISL1)																		CDC45		1	1			(HAND1&HAND2)
C4orf26			1	(HAND1)																		CDC6	1	1	1			(HAND1)(GATA4|HAND1)(HAND1>TBX5)											Target		Target					Target
C4orf32		1		(GATA6)(GATA6|NR2F2)																		CDCA3	1	1	1			(HAND1)
C6orf132	-1	-1		(GATA6)																		CDCA4	-1	-1	-1			(NR2F2)	Target			Target			Target			Target
C6orf223	-1	-1		(ISL1)(ISL1|NKX2-5)(ISL1>NKX2-5)																		CDCA5		1				(HAND2)
C6orf52			-1	(SRF)																		CDCA8		1				(NKX2-5)(NKX2-5>GATA4)
C7	1		1	(HAND1)																		CDH11	1			-1		(HEY2&TBX5)						Target
C7orf60		1		(HAND1)																		CDH12		1	1			(ISL1)(GATA4|ISL1)
C7orf61			1	(SRF)(HAND2|SRF)													Target					CDH24	1					(GATA6&MEF2C)												Target		Target	Target	Target			Target
C7orf72			1	(GATA4)																		CDH4	-1	-1	-1			(GATA6)(GATA6>HEY2)													Target			Target
C8B			-1	(GATA4&IRX4)																		CDH5	-1					(GATA6)(GATA6|TBX5)													Target	Target
C8G		-1		(SRF)(HAND2|SRF)													Target					CDH6		-1	-1	-1		(IRX4&NKX2-5)
C8orf4		1		(SRF)																		CDH8	1	1	1			(IRX4)(IRX4>NKX2-5)
C8orf46			1	(SRF>MEF2A)																		CDHR1	-1	-1	-1			(GATA4)(GATA4|SRF)
C8orf86		-1	1	(SRF)																		CDHR2		-1	-1			(TBX5)													Target
C9orf131		-1		(SRF)																		CDK14		1	1			(MEF2A&SRF)																Target
C9orf135		-1	-1	(MEF2A)(MEF2A>GATA4)(MEF2A>GATA6)																		CDK18	-1	-1	-1			(HAND2&IRX4)											Target		Target	Target	Target	Target
C9orf24		-1		(GATA4)										Target								CDK6		1				(IRX4&MEF2A)							Target		Target		Target		Target			Target
C9orf50		1		(SRF)													Target					CDK8			-1			(NKX2-5)(NKX2-5>NR2F2)												Target
C9orf84			1	(GATA4)																		CDKL1			-1			(GATA4&HEY2)
CA10		1		(HEY2&NKX2-5)																		CDKN1A	1	1	1			(TBX5)											Target	Target	Target	Target	Target	Target	Target	Target	Target
CA8		-1		(HAND1&HEY2)																		CDKN2A			1			(HEY2&TBX5)									Target						Target		Target
CABLES1	-1			(GATA6&MEF2A)																		CDKN2B	1	1	1	-1		(HAND2&TBX5)				Target		Target		Target	Target	Target	Target	Target			Target		Target	Target
CABP4			1	(SRF>HAND1)													Target					CDKN2C	1	1	1	1		(GATA4&GATA6)						Target			Target
CABP5	1			(HAND2&TBX5)																		CDKN2D		1	1			(HEY2>NR2F2)																Target
CABP7		-1		(NR2F2)(GATA6|NR2F2)(NR2F2>HAND2)																		CDKN3	1	1	1			(SRF)
CACHD1		-1		(GATA6)(GATA6|HAND2)																		CDON			1			(HAND1>GATA6)
CACNA1C			1	(HEY2&MEF2A)		Target	Target	Target	Target		Target											CDS1		1	1			(GATA6&TBX5)
CACNA1D		1	1	(HEY2&NKX2-5)																		CEBPA	-1	-1	-1			(HAND2)	Target	Target		Target		Target		Target	Target
CACNA1H		1		(TBX5)(NR2F2|TBX5)																		CEBPB	-1	-1	-1			(GATA6)(GATA4|GATA6)	Target						Target		Target				Target	Target	Target	Target
CACNA2D1		-1		(MEF2A&SRF)																		CEBPD	1		1	-1		(GATA6)(GATA6>HEY2)(GATA6|SRF)
CACNA2D3		-1		(GATA6&HEY2)																		CEBPG	-1		-1			(HAND2)(HAND2|TBX5)
CACNB2		1		(HAND1&NKX2-5)	Target	Target	Target	Target	Target	Target	Target											CELF2		1	1			(GATA6>HEY2)(GATA6&SRF)
CACNG4		1		(MESP1&SRF)								Target		Target	Target	Target	Target		Target	Target		CELF5	-1	-1	-1			(HAND2)
CACNG6		1		(MEF2C&NR2F2)																		CELSR3		-1	-1			(GATA6&HEY2)
CACNG7		-1		(HAND1)																		CEND1	-1	-1	-1			(HAND2)(HAND2>MEF2A)
CACNG8			1	(HAND2&NR2F2)(HAND2>NR2F2)										Target								CENPA	1	1				(HAND2>GATA4)
CACYBP			-1	(GATA6)																		CENPF		1				(MEF2A)
CADM1	1			(HEY2&NR2F2)	Target			Target	Target		Target											CENPH		1				(TBX5)
CADM2		-1		(HAND1)(HAND1>HEY2)																		CENPK	1	1	1			(SRF)
CADM3	1		-1	(GATA6&MESP1)																		CENPM	1	1	1			(TBX5)
CADM4		1		(HAND2&HEY2)										Target			Target	Target				CENPN	1	1	1			(HAND2)
CADPS			1	(GATA4&ISL1)																		CENPV		-1	-1			(HAND2)(GATA6|HAND2)
CADPS2	-1			(GATA4&HEY2)		Target				Target	Target											CEP152		1				(NKX2-5>GATA4)
CALB2		1	-1	(NR2F2&TBX5)																		CEP250	-1	-1	-1			(TBX5)
CALCA	-1			(TBX5)																		CEP55	1	1	1			(HAND2)				Target
CALCB	-1			(MEF2A)																		CERCAM	1			-1		(HAND1>GATA6)	Target			Target
CALD1		1		(HAND1&SRF)																		CERKL				-1		(GATA6)
CALHM1		-1		(IRX4&MESP1)																		CFTR	-1	-1	-1			(HEY2&MESP1)
CALM1			-1	(GATA6&HEY2)	Target	Target	Target		Target	Target			Target	Target			Target	Target	Target			CGN	-1	-1	-1			(MEF2A|TBX5)											Target		Target	Target	Target	Target		Target	Target
CALML6		-1		(MEF2C&NKX2-5)(MEF2C>NKX2-5)																		CHAC1		-1	-1	-1		(HAND2)(HAND2>HAND1)
CALN1	-1			(GATA6>HEY2)									Target									CHAF1A		1				(HEY2)
CAMK1D			1	(GATA6&HEY2)(HEY2>GATA6)																		CHAF1B		1	1			(GATA6&HEY2)
CAMK2A		1		(GATA4&HEY2)																		CHEK1	1	1				(HAND1)				Target
CAMK2B			1	(HEY2)																		CHKA	-1					(HAND2)(HAND2>HAND1)											Target		Target	Target	Target	Target		Target
CAMKV		-1		(GATA6&HEY2)																		CHML		1	1			(HAND1)
CAMP	-1			(HAND2)																		CHMP4A	-1					(NKX2-5)					Target	Target					Target		Target	Target	Target	Target	Target	Target
CAPN3			1	(MEF2C&TBX5)		Target		Target	Target	Target												CHN1		1	1			(HAND2)
CAPN9	1	-1		(TBX5)																		CHRM2		1				(SRF>GATA6)
CAPRIN2		-1		(GATA4)(GATA4>GATA6)		Target				Target	Target											CHRM4	-1			1		(HEY2&TBX5)													Target	Target	Target	Target
CAPZA3		1		(GATA4)																		CHRNA7	-1	-1	-1			(HAND2&MEF2C)
CARD11		-1		(GATA4)																		CHST1	1			-1		(GATA6)(GATA6>HEY2)
CARD14		-1	1	(HAND2)																		CHST11	-1	-1	-1			(ISL1)
CASC5			-1	(HAND1&HEY2)(HEY2>HAND1)																		CHST15		-1	-1			(SRF)
CATSPERG			1	(HAND1)										Target			Target					CHST2	1			-1		(SRF&TBX5)
CAV1		-1		(HAND1|NR2F2)	Target		Target		Target		Target											CHST6			1			(MEF2A&SRF)
CBLC	-1			(HEY2)																		CHSY3	1					(GATA6&HAND1)(HAND1>GATA6)
CBLN1		-1		(HAND2&HEY2)(HEY2>HAND2)																		CILP2	1		1	-1		(TBX5)	Target						Target		Target	Target		Target		Target	Target	Target
CBLN2		1		(SRF)																		CISH	1	1	1			(HAND2)																		Target
CBR3	-1	-1		(HAND1)(HAND1|HEY2)																		CITED1	1	1				(SRF)
CBWD3		-1		(GATA4)																		CKAP2	1	1	1			(MEF2A)
CCBE1	1			(HAND2&HEY2)																		CKAP2L	1	1	1			(SRF)
CCDC102A		1		(GATA6)																		CKB	-1	-1	-1			(GATA6&MEF2C)														Target		Target
CCDC11	1			(NKX2-5)																		CKM	-1	-1	-1			(HAND2)(HAND2|TBX5)													Target	Target	Target	Target		Target
CCDC135	1			(HAND2)																		CKMT2		1	1			(MEF2A>TBX5)
CCDC141		1		(SRF>GATA4)	Target			Target	Target		Target											CKS2		1				(HAND2)(HAND2>HEY2)
CCDC146	1			(SRF)(SRF>HEY2)																		CLCN2		-1				(GATA6&HEY2)													Target			Target
CCDC147		-1		(NKX2-5)																		CLCN5			-1			(MEF2A&MESP1)
CCDC160	1	-1		(GATA6>HEY2)																		CLCNKA	-1	-1	-1			(GATA4)(GATA4|SRF)
CCDC27	-1		1	(HAND2&MESP1)(HAND2>MESP1)																		CLDN18	-1	-1	-1	1		(GATA6&MESP1)	Target	Target					Target		Target
CCDC3	1			(HEY2&TBX5)																		CLEC11A		-1		-1		(HAND1)(HAND1>GATA6)
CCDC60		1		(GATA4)																		CLIC5	1	1	1			(HAND1&NKX2-5)						Target		Target
CCDC80	1	1		(HAND2&MEF2A)																		CLIP2		-1	-1			(GATA6)
CCDC85A			1	(GATA6&HEY2)																		CLIP4	1	1	1			(HAND2)
CCDC88B			1	(HAND2)																		CLMN		-1	-1			(TBX5)(NR2F2|TBX5)
CCDC89	1			(HAND1)(GATA6|HAND1)													Target					CLSPN	1	1	1			(HEY2&MEF2A)(MEF2A>HEY2)
CCIN		-1		(SRF>HAND1)																		CLSTN2			-1		-1	(GATA6&HAND1)
CCK	-1			(NKX2-5)(MEF2A|NKX2-5)																		CLSTN3	-1	-1	-1			(MEF2A|TBX5)
CCL27	1	-1		(GATA4&SRF)																		CLU	1	1	1			(GATA4&HAND1)(GATA4>HAND1)
CCL4		1		(MEF2A)(MEF2A|SRF)																		CMTM5	-1	-1	-1		-1	(HAND2)(HAND2|SRF)
CCL4L2		-1	1	(NKX2-5)(NKX2-5|SRF)																		CMTM7	-1	-1	-1			(HAND2)
CCNB3	1	-1	1	(NKX2-5)																		CMYA5	1	1	1			(MEF2A)
CCND2	-1	1		(HEY2)	Target		Target	Target	Target	Target			Target				Target	Target				CNKSR1		-1				(NKX2-5)
CCNF			-1	(HEY2)													Target					CNKSR2	1	1	1			(MEF2A&SRF)
CCR3		1		(GATA4)																		CNN1	1	1	1			(TBX5)				Target		Target				Target
CCT3			-1	(TBX5)										Target								CNN2		-1	-1			(SRF)(SRF>NR2F2)
CD109		-1		(TBX5)(HAND2|TBX5)																		CNNM1	-1	-1	-1			(TBX5)
CD177			-1	(SRF>HAND2)																		CNNM2		-1	-1			(HEY2)(HAND2|HEY2)																		Target
CD180		-1	1	(MEF2A)(MEF2A>HAND2)																		CNNM4			1			(GATA6)(GATA6|HEY2)
CD19	-1			(SRF)																		CNRIP1	-1	-1			1	(MEF2A)(MEF2A|MEF2C)(MEF2C>MEF2A)
CD1D	-1			(SRF)																		CNTFR	-1	-1	-1			(GATA6&HEY2)					Target	Target
CD226		-1		(MEF2C)													Target					CNTN3	1	1	1			(GATA4)(GATA4|IRX4)
CD248		1		(HEY2&SRF)																		CNTNAP2	-1	-1	-1			(MESP1&NKX2-5)													Target			Target
CD274		-1	1	(MEF2A)																		CNTNAP3	1	1	1			(HAND1)
CD300LD		-1		(HAND2)																		COBL	1	1	1			(HAND2)
CD36	1	-1		(TBX5)								Target	Target	Target	Target	Target	Target		Target	Target		COL11A1		-1	-1	-1		(TBX5)(TBX5>GATA6)(NR2F2|TBX5)							Target			Target
CD40		-1		(GATA4&SRF)																		COL12A1	1	1	1			(GATA6&HEY2)				Target		Target			Target
CD40LG			1	(GATA4&GATA6)																		COL13A1	-1	-1	-1			(HAND2)
CD55		-1		(HAND1)(GATA4|HAND1)																		COL16A1	1	1	1			(HAND2&TBX5)									Target	Target
CD68		-1	1	(HEY2&TBX5)										Target			Target					COL19A1	1	1	1	1		(SRF)
CD72			1	(GATA4)(GATA4>HAND2)																		COL1A1	1			-1		(HAND2)(HAND2|HEY2)	Target		Target	Target	Target	Target	Target			Target	Target	Target			Target	Target	Target	Target
CD79B		-1		(HAND1)(HAND1|HAND2)													Target					COL1A2	1			-1		(HEY2&TBX5)	Target			Target	Target	Target	Target		Target
CD8A		-1		(GATA4)(GATA4|HAND2)																		COL22A1	-1	-1	-1	-1		(HAND2)(HAND2|MEF2A)(HAND2|SRF)							Target						Target	Target
CD8B	-1			(HAND2)																		COL23A1	-1	-1	-1			(HAND2&NKX2-5)
CD96			1	(HAND1&TBX5)																		COL25A1		-1	-1			(ISL1)(GATA4|ISL1)(ISL1|TBX5)
CDC20			-1	(ISL1)(GATA6|ISL1)									Target	Target			Target	Target				COL27A1	-1	-1	-1			(GATA6&HAND1)
CDC25C			-1	(IRX4|SRF)																		COL2A1	-1	-1	-1		-1	(GATA6)(GATA6|TBX5)							Target					Target		Target			Target		Target
CDC42EP5		1		(GATA4&HAND1)(HAND1>GATA4)													Target	Target				COL3A1	1			-1		(IRX4&SRF)				Target		Target	Target
CDC45			-1	(HAND1)(HAND1|NR2F2)(NR2F2>HAND2)																		COL4A1	1			-1		(GATA6&HAND1)	Target		Target	Target		Target	Target		Target	Target	Target	Target			Target		Target	Target
CDCA2			-1	(NKX2-5&TBX5)(NKX2-5>TBX5)																		COL4A4	1	1	1			(HAND2&NKX2-5)(NKX2-5>HAND2)
CDCA3			-1	(GATA4&SRF)(SRF>GATA4)																		COL5A1		-1	-1	-1		(NKX2-5)(HEY2|NKX2-5)							Target						Target	Target		Target	Target	Target	Target
CDCA7L	-1			(HAND2)	Target		Target		Target		Target											COL5A2	1	1	1			(MESP1)(MESP1>MEF2A)	Target	Target	Target	Target	Target	Target	Target	Target		Target
CDCA8			-1	(GATA4)(GATA4|NKX2-5)																		COL6A3		-1	-1	-1		(GATA4)(GATA4>IRX4)
CDCP2			1	(HAND1)																		COL6A6		-1				(MEF2C)
CDH10	1			(GATA4)(GATA4|MEF2A)																		COL7A1	-1	-1	-1			(HAND2)				Target			Target
CDH11	1			(HEY2&NR2F2)(HEY2>NR2F2)																		COL8A1	1	1	1			(GATA6&MEF2A)
CDH13		1		(SRF)								Target	Target		Target	Target	Target		Target	Target		COL8A2			1	-1	1	(TBX5)
CDH18	1			(GATA4&HAND2)(GATA4>HAND2)																		COL9A1	1	1	1			(MEF2A)(HAND1|MEF2A)	Target						Target		Target	Target
CDH19			1	(MEF2C&NKX2-5)(MEF2C>NKX2-5)																		COLEC10	1			-1	1	(GATA4&SRF)(GATA4>SRF)
CDH22		-1		(HAND1&SRF)																		COLEC12	-1	-1	-1	-1		(GATA6>HEY2)
CDH3	-1	1		(HAND1&HEY2)(HAND1>HEY2)																		COLQ	1	1	1			(HAND1)
CDH6	1			(ISL1)			Target			Target												COPZ2	1		1	-1		(HEY2)											Target				Target	Target			Target
CDH8		-1		(IRX4&NKX2-5)																		CORO1B		-1	-1			(HAND1)(HAND1>HEY2)													Target			Target
CDH9	1	-1		(MEF2A)(ISL1|MEF2A)																		CORO2A		-1	-1	-1		(GATA4&GATA6)																Target
CDHR1	-1	-1		(GATA4&SRF)																		CORO2B	1	1	1			(HEY2&MEF2A)						Target
CDHR5		-1	1	(GATA4&HAND1)																		CORO6	1	1	1			(MEF2A&MEF2C)	Target						Target		Target	Target
CDK11A		-1		(TBX5)																		CORO7	-1	-1	-1			(HAND2)
CDK18			1	(HAND2>NKX2-5)(IRX4&NKX2-5)									Target	Target			Target	Target				COX6A1		-1	-1			(TBX5)
CDK5R2		-1		(GATA6&HEY2)																		COX6A2	-1	-1	-1			(MEF2A)(MEF2A|TBX5)(TBX5>SRF)																	Target
CDKN1A			1	(TBX5)	Target	Target	Target	Target	Target		Target	Target	Target	Target	Target		Target	Target	Target	Target		CPA4	1	1	1			(TBX5)				Target
CDKN1B		1		(NR2F2&TBX5)			Target	Target		Target		Target		Target	Target		Target	Target	Target			CPE		-1	-1	-1		(IRX4>MEF2A)
CDKN1C		1		(NKX2-5)			Target		Target	Target	Target	Target			Target		Target		Target			CPM	-1	-1	-1			(SRF)	Target	Target		Target	Target		Target		Target	Target			Target	Target
CDKN2C	1	-1		(HEY2)(HEY2|NR2F2)																		CPNE2		-1				(GATA6&SRF)
CDKN3			-1	(SRF)																		CPNE5	1	1	1	1		(GATA6&HEY2)
CDRT4			1	(TBX5)																		CPT1C	-1	-1	-1		-1	(GATA4)													Target	Target	Target	Target		Target	Target
CDX2			-1	(GATA6)(GATA6>HEY2)																		CPVL		1	1			(NKX2-5)(NKX2-5|SRF)
CDX4		-1		(MEF2A&SRF)																		CPXM2			-1	-1		(NKX2-5&TBX5)
CEACAM16		1		(TBX5)(TBX5>HAND2)																		CRABP2	1					(NKX2-5)(NKX2-5|SRF)
CEACAM7		-1		(HAND1)																		CRB1		1		1		(MEF2A&TBX5)
CEBPE		-1		(NKX2-5&TBX5)																		CRB2			-1			(GATA6)
CECR2		-1		(NR2F2)																		CRB3			-1			(NKX2-5>HEY2)
CELA2A		-1	1	(GATA6)																		CREB3L1		-1	-1	-1		(GATA6&HAND1)(HAND1>GATA6)
CELF6	1			(HEY2&NR2F2)(HEY2>NR2F2)																		CREB5	1	1	1			(HEY2&TBX5)	Target	Target	Target	Target	Target		Target	Target	Target	Target
CENPK			-1	(SRF)																		CRIM1	1	1	1			(GATA6&HAND1)(GATA6>HAND1)		Target		Target		Target					Target	Target	Target	Target	Target	Target	Target	Target	Target
CENPM	-1	1	-1	(TBX5)																		CRISPLD1			-1			(GATA4)
CENPN			-1	(HAND2)																		CRMP1	1	1	1			(HAND2)
CENPO			-1	(GATA6)(GATA6>HAND2)																		CROT	1					(GATA6)
CENPW			-1	(GATA4)																		CRY2			1			(ISL1)																Target
CEP55			-1	(HEY2>HAND2)																		CRYAB	1	1	1			(GATA4&SRF)
CES1		-1		(GATA4)(GATA4|TBX5)																		CRYBG3		1	1			(HAND1&NKX2-5)
CFI			1	(TBX5)(TBX5>GATA4)																		CSDC2	1	1	1			(MEF2C&SRF)			Target	Target	Target				Target	Target
CFTR	1		-1	(HEY2&NKX2-5)(HEY2>NKX2-5)																		CSMD1	1					(HAND2)(HAND2>HAND1)
CGA		1	-1	(TBX5)																		CSMD2	1					(SRF&TBX5)
CGB1			1	(TBX5)																		CSPG4	1					(HAND1>NKX2-5)(MEF2A&MEF2C)											Target	Target		Target	Target	Target			Target
CH25H		-1		(HEY2)(HEY2>GATA6)																		CSPG5	1	1	1			(HAND2)
CHAC1	-1			(HAND1&HAND2)																		CSRP1	1		1	-1		(SRF&TBX5)(SRF>TBX5)	Target	Target				Target								Target	Target	Target	Target		Target
CHAD			1	(HEY2&TBX5)																		CSRP2			-1			(HAND1)(HAND1>SRF)
CHAT			1	(GATA6&HEY2)																		CSRP3	1	1	1			(MEF2A&MEF2C)
CHD3	1			(HAND1&SRF)																		CST3	1					(HAND2)
CHD5		-1		(HEY2>GATA6)																		CT62		1	1			(HAND1>GATA6)
CHEK1			-1	(HAND1)																		CTDSPL		1	1			(HEY2&MEF2A)
CHERP		-1		(SRF)(NKX2-5>SRF)(SRF>NKX2-5)													Target					CTF1			1			(HEY2&TBX5)
CHGA		-1		(TBX5)																		CTHRC1			-1			(HAND1)													Target
CHRD	1			(HEY2)(HEY2>NKX2-5)																		CTNNA2	-1		-1			(GATA4&HEY2)
CHRDL1	-1			(GATA6&NR2F2)(GATA6>NR2F2)																		CTNNA3		1	1			(HAND1&NKX2-5)																		Target
CHRM2		1		(GATA6)																		CTNND2		1	1			(HAND2)																Target
CHRNA4		-1		(HAND1)(HAND1|NR2F2)													Target					CTSC			-1			(HEY2&MEF2C)	Target	Target	Target		Target	Target	Target	Target		Target
CHRNG		-1		(SRF)																		CTSK		-1				(IRX4|TBX5)													Target
CHST3		1		(GATA6)																		CUBN	-1					(NR2F2&SRF)
CHST6			-1	(MEF2A&SRF)(MEF2A>SRF)																		CUL4B			-1			(HAND1)(HAND1|NR2F2)																Target
CHST8	-1			(GATA6)(GATA6|HEY2)																		CUX2	1	1	1			(NKX2-5&TBX5)
CIB4		-1	1	(TBX5)																		CX3CL1	1	1	1			(MEF2A)	Target	Target	Target	Target			Target		Target	Target
CIITA		-1		(TBX5)																		CXADR		1				(NKX2-5>HEY2)
CILP2			1	(GATA6&TBX5)													Target					CXCL12	1					(NR2F2)	Target	Target		Target	Target	Target		Target		Target
CIRBP		1		(NKX2-5&TBX5)																		CXCL14			-1			(HAND1>HEY2)
CITED4		1		(GATA6)(GATA6|HEY2)																		CXCL16	-1	-1	-1			(HAND1&TBX5)(HAND1>TBX5)
CKAP2			-1	(MEF2A)																		CXCR2	1	1	1			(HAND2)(HAND2|TBX5)
CKM			1	(HAND2&TBX5)													Target	Target				CXCR4	-1	-1	-1			(HAND1&HAND2)													Target	Target		Target		Target
CLCA2			1	(SRF)																		CXCR6	-1			1		(MESP1)
CLCNKA		1		(GATA4&SRF)																		CYB5A	-1					(TBX5)(NR2F2|TBX5)											Target		Target	Target	Target	Target
CLCNKB		1		(GATA4)(GATA4>HEY2)																		CYB5R1	1	1	1			(HAND1&HAND2)(HAND1>HAND2)
CLDN10	-1			(GATA6&SRF)																		CYBA	-1	-1	-1	-1		(HAND2)(HAND2>GATA4)													Target	Target		Target		Target
CLDN18			1	(MEF2A)																		CYBRD1	1	1	1	-1		(SRF&TBX5)
CLDN19		-1		(GATA4)(GATA4>GATA6)																		CYGB	-1	-1	-1			(HAND2)
CLDN25		-1		(SRF)(SRF>HAND1)(SRF>HAND2)																		CYP1B1	1	1	1			(HAND1&TBX5)			Target	Target	Target	Target			Target	Target
CLDN3		-1		(GATA6&HAND2)													Target					CYP27A1	-1	-1	-1	-1		(NR2F2)
CLDN5		-1		(HAND2)										Target								CYP2A6		1		1	-1	(SRF)
CLDN6	-1			(HAND2)													Target	Target				CYP2A7				1		(SRF)
CLDN7	-1			(HEY2>NR2F2)									Target	Target			Target	Target				CYP2D6	-1		-1			(HAND2)
CLDN9			1	(HAND1)(HAND1>NKX2-5)																		CYP2J2	1	1	1			(SRF)
CLDND2		1		(HAND2)													Target					CYP39A1			1			(SRF)
CLEC11A		1		(GATA6)(GATA6|HAND1)																		DAAM1		1				(GATA6&HEY2)
CLEC18A		-1		(SRF)(MEF2A|SRF)																		DAAM2	1			-1		(HAND2)(HAND2|SRF)
CLEC18C		-1		(NR2F2&TBX5)																		DAB2	1	1	1			(IRX4)(IRX4>HEY2)(IRX4>SRF)
CLEC3A		-1		(MEF2A)																		DACH1	-1	-1	-1			(IRX4)(HAND2|IRX4)
CLEC4A			1	(SRF)																		DACT1	-1	-1	-1			(GATA6&MEF2C)					Target	Target
CLEC4E		-1		(NKX2-5)																		DAND5	1	1	1			(HAND2)(HAND2>SRF)
CLIC3			1	(SRF)													Target					DAPK2	1	1	1	1		(HEY2)
CLIC6		-1	1	(NKX2-5)																		DAPK3		1	1			(HEY2)																Target
CLIP4		1		(MEF2A)																		DBP	-1					(GATA6&HEY2)											Target		Target	Target	Target	Target
CLRN1		1		(GATA4&SRF)																		DCAF6		1	1			(GATA6&HEY2)
CLSTN2	1	1		(NR2F2)(NR2F2>ISL1)																		DCBLD1		-1	-1	-1		(GATA4&SRF)
CLU		-1		(GATA4&HAND2)																		DCBLD2	1	1	1			(GATA6&HEY2)	Target		Target	Target	Target	Target		Target
CLVS2	1			(GATA4)(GATA4|MEF2C)																		DCLK1	1	1	1			(NKX2-5&TBX5)																Target
CMA1			1	(SRF)(GATA4|SRF)																		DCLK2	1	1	1			(HEY2)
CMTM5		1		(HAND2)(HAND2>NR2F2)																		DCN	1		1	-1		(NKX2-5&TBX5)
CMYA5		1	1	(MEF2C&NR2F2)(MEF2C>NR2F2)																		DCST1	-1		-1			(HAND1&HAND2)(HAND1>HAND2)																Target
CNIH4	-1			(HEY2)(HAND2|HEY2)																		DCST2	-1	-1	-1			(HAND2)											Target	Target	Target	Target	Target	Target	Target	Target	Target
CNKSR3	1			(MEF2A>HEY2)																		DCX			-1			(SRF)(SRF>NR2F2)
CNN1		1		(TBX5)																		DDIT3	-1	-1	-1			(HAND2)											Target		Target	Target	Target	Target		Target
CNNM2		-1		(HEY2)(HEY2>HAND2)											Target		Target		Target			DDIT4	-1	-1	-1			(GATA6&HAND1)(TBX5>HAND1)
CNPY1			1	(HAND2)																		DDN	-1					(HAND1&IRX4)																	Target
CNTN4		1		(MEF2A)(HAND2|MEF2A)																		DDX41	-1	-1	-1			(GATA6)													Target	Target	Target	Target	Target	Target
CNTN6		1		(MEF2A>HEY2)															Target			DDX60	1	1	1			(NKX2-5)
CNTNAP2		-1	-1	(NR2F2)(GATA4|NR2F2)(NR2F2>MESP1)	Target				Target	Target	Target	Target	Target	Target	Target		Target		Target	Target		DENND1B	1	1	1			(NKX2-5>SRF)	Target						Target			Target
CNTNAP4	1			(MEF2A)																		DENND2A			-1			(HAND1&HAND2)(HAND1>HAND2)
CNTNAP5	1	-1		(HAND1&SRF)(HAND1>SRF)																		DENND3			1			(HAND2&TBX5)
COBL	-1			(HEY2)(GATA4|HEY2)																		DENND5A	1	1	1			(HAND2)
COL10A1			1	(MEF2A)																		DEPDC1	1	1	1			(SRF)
COL11A1		1		(ISL1)																		DES		1	1		1	(IRX4&MEF2A)
COL11A2		1	1	(HAND2)(HAND2>NR2F2)	Target				Target		Target											DGAT2	-1	-1	-1			(ISL1&TBX5)
COL13A1	1			(GATA4&MEF2A)																		DGKG			1		1	(GATA6&SRF)(SRF>GATA6)
COL15A1	1			(SRF>HEY2)																		DGKH		1	1			(TBX5)
COL19A1	1			(HAND1)(HAND1|SRF)																		DGKI			-1			(SRF&TBX5)
COL1A1			1	(HEY2&MEF2A)		Target			Target				Target	Target			Target					DHDH	-1		-1			(GATA6)
COL23A1			1	(GATA6&HEY2)																		DHRS13		-1	-1			(GATA6&HEY2)													Target			Target
COL25A1	1			(TBX5)(GATA4|TBX5)																		DIAPH3	1	1	1			(ISL1)
COL28A1			1	(SRF)(SRF>GATA6)(MEF2A|SRF)																		DKK3	1	1	1			(HAND1&HAND2)	Target																	Target
COL2A1	1	1		(NR2F2&TBX5)(NR2F2>TBX5)								Target	Target			Target				Target		DLC1	1	1	1			(GATA4&MEF2A)	Target	Target	Target	Target	Target	Target				Target
COL3A1	1			(HAND1&IRX4)																		DLEU2		1	1	1		(MEF2A&TBX5)
COL5A1	1	1		(ISL1&NKX2-5)(ISL1>NKX2-5)								Target	Target	Target	Target	Target	Target		Target	Target		DLGAP1	-1	-1	-1			(HAND2)
COL5A2	1			(MEF2A)	Target	Target	Target	Target	Target	Target	Target											DLGAP5		1				(TBX5)
COL7A1			1	(HAND2)																		DLK1	1			-1		(GATA6&HAND1)(HAND1>GATA6)
COL8A1		1		(MEF2C&TBX5)																		DMC1			1	1		(HAND2&SRF)
COL8A2			1	(TBX5)																		DMD		1	1			(GATA6&SRF)								Target
COL9A2	1	-1		(GATA4&GATA6)(HAND2>GATA4)																		DMKN	-1	-1			1	(HAND2)(HAND1|HAND2)																	Target
COLEC10	1			(HAND1&SRF)																		DMPK		1	1			(GATA6&MEF2C)													Target			Target
COLEC12	1		-1	(HEY2)(HEY2>GATA6)																		DNAH11	-1	-1	-1			(HEY2)
COLQ	1			(MEF2A)(MEF2A|TBX5)																		DNAJB5	1	1	1			(SRF&TBX5)				Target	Target	Target			Target	Target	Target		Target					Target	Target
COMMD3		1		(NR2F2&TBX5)																		DNAJC15	1	1				(HAND1)
COMP		-1	1	(GATA4&MEF2C)(MEF2C>GATA4)																		DNAJC25			-1			(GATA6)(GATA6|HEY2)
COQ3	-1			(HAND2|NKX2-5)																		DNAJC5G	-1					(HAND2)																	Target
CORIN		1		(GATA4&HAND2)																		DNALI1			-1			(TBX5)
CORO6		1		(HAND2&NR2F2)																		DNM1	-1	-1	-1			(GATA6)(GATA6|TBX5)											Target		Target	Target	Target	Target	Target	Target
CPE	1	1		(IRX4&MEF2A)(MEF2A>IRX4)																		DOC2GP	-1	-1	-1			(HAND2&MEF2C)(HAND2>MEF2C)
CPEB1	-1			(HAND1&MEF2A)(HAND1>MEF2A)																		DOCK2	-1	-1	-1			(HAND2)
CPEB4	1			(MESP1)(MESP1>GATA6)																		DOCK4		1	1			(GATA6&HEY2)(HEY2>GATA6)
CPLX1		-1		(HAND2|HEY2)																		DOCK5			1			(GATA6)(GATA6>HEY2)
CPLX2		-1		(HAND1&SRF)(HAND1>SRF)																		DOK3	-1	-1	-1			(HAND2)											Target		Target	Target	Target	Target		Target
CPLX3		-1	1	(HEY2&ISL1)													Target					DOK4	-1	-1	-1		-1	(HEY2>NR2F2)
CPN1		-1		(MEF2A)(MEF2A>NR2F2)																		DOK7	1	1	1			(HAND1&NKX2-5)											Target	Target	Target	Target	Target	Target		Target	Target
CPNE2		1		(NKX2-5&TBX5)																		DPP10		-1	-1	-1		(GATA4&SRF)
CPNE5		1	1	(GATA6&NR2F2)																		DPP3			-1			(TBX5)																Target
CPNE6		-1	1	(MEF2C&TBX5)																		DPP4		-1	-1			(HAND1)(HAND1|ISL1)
CPNE7	-1	1		(HEY2&MEF2A)(MEF2A>HEY2)													Target					DPP7	-1	-1	-1			(NKX2-5)													Target	Target		Target
CPNE9		-1		(GATA6)(GATA6|HAND2)																		DPY19L2	-1			1		(SRF)					Target	Target		Target
CPXM2	-1	-1		(GATA6)																		DPY19L2P2	-1	-1	-1			(HAND2)
CPZ			1	(GATA4)(GATA4|NKX2-5)(NKX2-5>HAND1)																		DPY19L2P3	-1	-1	-1			(MEF2A)
CR2	-1			(SRF)																		DPYSL3	1					(GATA6)(GATA6>HEY2)
CRB1		1		(MEF2A&TBX5)(TBX5>MEF2A)																		DPYSL5		1	1	1	-1	(HAND2>SRF)
CRB2	1			(GATA6)																		DRAM1	1			-1		(NR2F2)					Target
CRB3	-1			(HEY2)(HEY2|TBX5)																		DRD1		-1	-1			(HAND1)													Target
CREB3L1			1	(HEY2&NR2F2)(HEY2>NR2F2)																		DRP2	1					(HAND1>TBX5)
CREG1		1		(NR2F2)(NR2F2>GATA4)																		DSC2		-1	-1			(TBX5)(GATA6|TBX5)
CRH	1			(HAND2&TBX5)																		DSCAML1	-1			1		(GATA6&NKX2-5)(NKX2-5>GATA6)																Target
CRHBP		1		(HAND1)(HAND1>NKX2-5)																		DSEL	1	1	1			(HAND2)				Target		Target		Target
CRHR1			1	(HAND1)(HAND1>HAND2)(HAND1|MEF2A)																		DSG2		-1	-1			(MEF2A&TBX5)(MEF2A>TBX5)
CRIP2	1	1		(HEY2)(HEY2>NR2F2)	Target			Target	Target		Target	Target		Target			Target	Target	Target			DTL		1	1			(HAND2)(HAND2|NKX2-5)
CRLS1		1		(GATA6&HEY2)																		DTNA		1	1			(HAND1&IRX4)
CRNDE		1		(HAND2&TBX5)																		DTX3L	1	1	1		1	(SRF)
CRTAC1		1		(HAND1&HEY2)																		DUOX1	-1					(HAND1>TBX5)
CRTAM		-1	1	(TBX5)(NKX2-5|TBX5)																		DUOX2	-1	-1	-1			(HAND1)(HAND1|NR2F2)
CRYAA	-1			(SRF)(SRF>MEF2A)																		DUSP15				-1		(HAND1>HAND2)(HEY2&MEF2C)
CRYBA1	1			(MEF2A)(MEF2A>HAND2)																		DUSP23		-1	-1			(NKX2-5)(NKX2-5>HEY2)
CRYBA4			-1	(HAND1)(HAND1>IRX4)																		DUSP26	1	1	1			(MEF2A&MEF2C)
CRYGB		-1		(SRF)																		DUSP6	-1	-1	-1			(HEY2&MESP1)
CSF1		1		(HAND1|NKX2-5)										Target								DUSP8	1	1	1			(GATA6&SRF)
CSF3R		1		(TBX5)																		DYNC1I1			-1	-1		(IRX4&SRF)(SRF>IRX4)
CSMD2		-1		(TBX5)																		DYNC1LI1	1	1	1			(SRF>GATA6)
CSRP2			-1	(HAND1&SRF)																		DYRK1B	1	1	1			(HEY2&MESP1)				Target
CSRP3		1		(MEF2A&MEF2C)																		DZIP1	1					(GATA4&HAND1)(GATA4>HAND1)	Target	Target	Target			Target	Target	Target		Target
CST1		-1		(MEF2A)(MEF2A|MEF2C)																		E2F1	1	1	1	1		(GATA6&HAND1)						Target			Target		Target	Target		Target	Target		Target	Target	Target
CST11		-1		(TBX5)																		E2F2		1				(SRF>MEF2A)								Target
CSTA		-1		(GATA4)																		E2F7		1	1			(GATA6)(GATA6|ISL1)
CT62			1	(GATA6)(GATA6|HAND1)																		E2F8		1				(GATA6&HEY2)
CTF1		1		(HAND1)(HAND1|HEY2)																		EBF2		-1	-1			(HAND2)
CTLA4		1		(GATA4)(GATA4|HAND1)(GATA4>MEF2A)																		EBF4	-1					(GATA6&HAND1)
CTNNA3		1		(GATA4&MEF2A)								Target					Target	Target	Target			EBPL		-1	-1			(HAND1)
CTSF		-1	1	(NR2F2)																		ECE2		-1	-1			(GATA6&HEY2)
CTSS	1			(IRX4)																		ECEL1			-1			(HEY2&TBX5)
CTSW		-1		(SRF)(GATA4|SRF)										Target			Target					ECHDC3			1			(GATA6)
CTXN1		1		(GATA4&GATA6)																		ECM1		-1	-1	-1		(HAND2)													Target	Target		Target
CXCL11			1	(HAND1)(HAND2>GATA4)(HAND1|HAND2)																		ECT2		1				(MEF2C)
CXCL13			1	(MEF2C&TBX5)																		EDA	1	1	1	1		(HAND1&NKX2-5)				Target		Target
CXCL2		-1	1	(GATA4)																		EDA2R	1	1	1			(IRX4&NKX2-5)
CXCL5		-1		(GATA6)(GATA6|HAND2)										Target								EDARADD		1	1	1		(MESP1)(MESP1>MEF2C)
CXCL6		-1		(GATA4)																		EDIL3	1	1	1			(GATA6&MEF2C)
CXCL9		-1	1	(MEF2A)(MEF2A>GATA4)																		EEF1DP3	1	1	1	1		(GATA6&TBX5)(GATA6>TBX5)																		Target
CXCR5		-1		(SRF)(SRF>GATA4)													Target					EFCAB2	-1		-1			(TBX5)											Target		Target	Target	Target	Target
CXCR6			1	(HAND1&MESP1)(HAND1>MESP1)																		EFEMP1	1					(MESP1)(MESP1>TBX5)	Target		Target	Target						Target
CXorf22	1			(HEY2)																		EFHD2	-1	-1	-1			(HAND2>ISL1)	Target	Target		Target
CXorf30	1			(ISL1)																		EFNA4		-1	-1			(HEY2&ISL1)
CXorf36			1	(NR2F2)																		EFNA5		1	1			(HEY2>GATA6)
CXorf58	1			(ISL1)																		EFNB2	1					(HEY2&TBX5)	Target	Target		Target				Target	Target	Target
CXXC4	1			(HEY2&ISL1)																		EFNB3			1			(HEY2&TBX5)																Target
CYB5B			-1	(MEF2C)(MEF2C|TBX5)(MEF2C>TBX5)	Target	Target	Target		Target	Target												EFS	-1	-1	-1			(HAND2)(HAND2|TBX5)
CYB5D1	1			(HAND1|NR2F2)																		EGF		1	1			(ISL1&NKX2-5)
CYC1	-1	1		(TBX5)								Target	Target	Target	Target		Target		Target	Target		EGFL6	1		1	-1		(HAND2&TBX5)
CYP11A1		-1		(HAND2&SRF)																		EGFL7		-1	-1	-1		(GATA6)	Target	Target	Target							Target			Target	Target
CYP11B2		-1	1	(GATA4)																		EGFLAM	1					(NKX2-5&TBX5)																Target
CYP17A1			1	(GATA6)(GATA6>GATA4)																		EGFR		-1	-1	-1		(MEF2A)			Target								Target	Target	Target						Target
CYP19A1		-1		(GATA4)																		EGR1	1	1				(HAND1&HAND2)
CYP1A2		-1		(MEF2A&TBX5)																		EGR3	1		1			(HEY2&TBX5)	Target	Target		Target		Target
CYP1B1		-1		(HAND1)(HAND1>NR2F2)																		EHD3		1	1			(SRF)
CYP26A1	-1			(GATA6&HEY2)(HEY2>GATA6)																		EIF1B		1				(HAND2)
CYP2A6			1	(SRF)(SRF>TBX5)																		EIF4E3			1			(MEF2A&TBX5)
CYP2A7			1	(NKX2-5&SRF)(NKX2-5>SRF)																		EIF5A2	1	1	1			(GATA6&HEY2)						Target		Target
CYP2B6		-1		(TBX5)																		ELAVL2		1		1		(MEF2A&TBX5)														Target
CYP2C19		-1		(SRF)(SRF>HAND2)																		ELF3	-1	-1	-1			(HAND2&NKX2-5)(HAND2>NKX2-5)
CYP2C8		-1		(HAND2)																		ELF4		-1	-1	-1		(GATA6&NR2F2)(GATA6>NR2F2)
CYP2C9		-1		(MEF2A)(MEF2A>HAND2)																		ELK3		-1	-1	-1		(HAND1&SRF)
CYP2F1			1	(GATA4)																		ELMO1	-1	-1	-1			(HAND1&HAND2)
CYP2J2			1	(SRF)																		ELN			1			(HAND2)							Target
CYP2W1			1	(SRF)																		ELOVL2		-1	-1			(GATA6)
CYP39A1		1		(SRF)(HAND2|SRF)																		ELOVL6	-1	-1	-1			(IRX4&NKX2-5)
CYP4F2		-1		(TBX5)																		EMB	1	1	1			(MEF2A&MEF2C)
CYP51A1	-1			(GATA6&HAND1)(GATA6>HAND1)		Target																EMILIN1				-1		(HAND2)
CYSLTR2		1	1	(IRX4|SRF)																		EMILIN3			1			(HAND1&HAND2)																Target
DAB2	1			(SRF>HEY2)																		EML3		-1	-1			(GATA6)																Target
DACH1	1			(IRX4&TBX5)		Target	Target	Target	Target		Target											EML6		-1				(GATA6&HAND1)																Target
DACT2		1		(GATA6)																		EMP3	1	1	1			(GATA4)(GATA4|GATA6)											Target	Target			Target	Target			Target
DACT3		1		(MEF2C&TBX5)																		ENAM	1	1	1			(IRX4)(IRX4>MEF2A)						Target		Target
DAZL		-1		(HEY2)																		ENC1		-1	-1	-1		(GATA4&SRF)
DBC1		-1		(HAND1&HEY2)																		ENDOG	-1	-1	-1			(GATA6)(GATA6>HEY2)													Target	Target		Target
DBH			1	(MEF2C&TBX5)																		ENG	-1	-1	-1			(HAND2&NKX2-5)											Target		Target	Target	Target	Target
DBNDD2	-1			(GATA4&HAND1)																		ENO1	-1	-1	-1			(GATA4)						Target
DCC	1			(SRF)(HAND1|SRF)																		ENO2	-1	-1	-1			(HEY2&MEF2C)											Target		Target	Target	Target	Target
DCD		-1		(HAND2&NKX2-5)																		ENOX1		1	1			(GATA6&TBX5)
DCDC1	1			(SRF)																		ENOX2		1				(GATA6)
DCHS1	1			(HAND1&SRF)																		EPAS1	1	1	1	-1		(NKX2-5)				Target	Target				Target	Target	Target		Target					Target	Target
DCHS2		-1		(GATA4&SRF)																		EPB41L1		-1	-1			(GATA6)(GATA6|MESP1)																		Target
DCLK1		-1		(SRF&TBX5)(TBX5>SRF)								Target		Target	Target	Target	Target		Target	Target		EPB41L2	-1	-1	-1			(GATA6)
DCLK2		1		(HEY2)																		EPDR1	1	1	1			(TBX5)
DCN		1	1	(MESP1&TBX5)																		EPHA2		1	1			(TBX5)															Target	Target
DCST1			1	(HAND2&NR2F2)													Target					EPHA7	-1	-1	-1			(MEF2A&MEF2C)	Target	Target	Target	Target	Target					Target
DCT			1	(SRF)																		EPHB2		-1	-1	-1		(HAND1&HAND2)(HAND1>HAND2)
DDAH2		1		(NKX2-5&NR2F2)(NKX2-5>NR2F2)																		EPHB3		-1	-1			(GATA6&NKX2-5)(NKX2-5>GATA6)																Target
DDC	1	1	-1	(SRF)																		EPHB6	-1	-1				(TBX5)
DDI1			1	(HAND2)																		EPN3	1	1	1			(SRF)											Target			Target	Target	Target	Target		Target
DDIT3			1	(HEY2&TBX5)								Target	Target	Target	Target		Target		Target	Target		EPPK1		-1		-1		(HAND2)											Target		Target	Target		Target
DDX25	-1			(GATA6&HAND1)																		EPS8	1	1	1			(HAND1&IRX4)				Target		Target
DDX4			1	(MESP1)(MESP1>MEF2A)																		EPS8L2	-1	-1	-1	-1		(MEF2A)					Target	Target
DEFB119			1	(HAND2)																		EPSTI1		-1		-1		(HAND2)	Target				Target		Target			Target
DEFB123			1	(TBX5)(TBX5>GATA4)																		ERBB3	1	1	1			(HEY2&TBX5)			Target	Target	Target				Target	Target	Target	Target		Target	Target	Target	Target	Target	Target
DEFB128			1	(SRF)																		ERC2	-1	-1	-1			(NKX2-5)(GATA4|NKX2-5)
DEGS2			1	(NKX2-5)													Target					EREG		1	1			(HAND2)
DENND2C		-1		(MEF2C)										Target								ERRFI1		-1	-1	-1		(HEY2>NR2F2)		Target		Target	Target	Target	Target	Target		Target
DENND3			1	(HAND2&TBX5)(HAND2>TBX5)																		ESCO2	1	1	1	1		(IRX4&MEF2A)(IRX4>MEF2A)
DENND5B		1		(MEF2A)																		ESPL1	1	1				(HAND1)	Target			Target
DEPDC1			-1	(SRF)																		ESPNL		-1				(HAND2&SRF)(HAND2>SRF)
DGKI	1	1		(MESP1&TBX5)																		ESRP1				1		(HAND1&SRF)											Target			Target	Target	Target	Target	Target	Target
DHDH		1		(GATA6)																		ESRP2	-1	-1	-1			(HAND2|SRF)											Target		Target	Target	Target	Target
DHFR			-1	(GATA6)																		ESRRB	-1					(HAND2)
DHRS9		1		(IRX4&MEF2A)(MEF2A>IRX4)																		ESYT3		1	1			(SRF>GATA6)(GATA6&TBX5)
DHX58	-1	-1		(HAND1>TBX5)																		ETS1		-1		-1		(GATA6&TBX5)	Target	Target	Target	Target	Target	Target	Target	Target	Target	Target
DIO3OS		-1		(NKX2-5&SRF)																		ETV1		1				(HAND1)
DISP1	1			(MEF2C&MESP1)(MESP1>MEF2C)																		ETV4		-1				(GATA6&HEY2)
DKK2			1	(MEF2A)(MEF2A|NR2F2)																		EXO1	1	1				(HAND1)
DLC1	1			(MEF2C&MESP1)	Target		Target	Target	Target	Target	Target											EXOC6B	1	1	1			(SRF>NR2F2)
DLEU2		1		(HAND2&TBX5)																		EXOSC7		-1				(HAND2)
DLG2		-1		(GATA4&HEY2)	Target	Target	Target			Target	Target											EXTL1	1	1	1			(MEF2A)(MEF2A|MEF2C)
DLGAP1		-1		(ISL1)																		EYA1	1	1	1			(IRX4&MEF2A)
DLGAP3			-1	(GATA6&HEY2)																		EYA2	1	1	1			(HAND1)
DLGAP5			-1	(TBX5)																		EYA4	1	1	1			(GATA6&SRF)		Target				Target
DLK1		1		(HEY2)																		F10	-1	-1	-1	-1		(GATA4)
DLX2	1	-1		(HAND1>ISL1)																		F2R		-1		-1		(HAND1>GATA6)
DLX3	1			(MEF2A>GATA6)													Target					F2RL2			-1			(TBX5)
DLX4		-1		(HAND1&HEY2)																		F3			1			(NKX2-5>SRF)
DLX5	1	-1		(MEF2A)(MEF2A>HAND1)																		FABP2	-1					(GATA4)
DLX6	1	-1		(MEF2A)																		FABP3			1			(HAND1&MEF2A)		Target
DMBT1	1			(SRF&TBX5)																		FADS2			-1			(HAND2)
DMBX1		-1		(GATA4>MESP1)																		FAM102B		1	1			(HAND1)													Target
DMC1			-1	(MEF2A)(MEF2A|SRF)																		FAM110A	-1	-1	-1			(HAND2&IRX4)
DMKN	-1			(GATA4>HAND1)																		FAM110B		1	1			(HEY2)
DMP1		-1		(NR2F2&TBX5)(NR2F2>TBX5)																		FAM122C		1	1			(MEF2A&TBX5)
DMRT1	-1			(HEY2>NR2F2)																		FAM124A	1	1	1	1		(GATA6)(GATA6|TBX5)
DMRT2		-1	1	(NKX2-5)(NKX2-5>HAND2)																		FAM131A			1			(MEF2A&TBX5)													Target			Target
DMRTA2	1	-1	1	(HAND1&HEY2)																		FAM133A	1	1	1			(HAND2&MEF2C)
DMRTB1		-1	1	(NKX2-5)																		FAM13B		1				(MEF2A&SRF)
DMRTC2		-1	1	(NR2F2)																		FAM149A				-1		(TBX5)
DNAH2	1			(HEY2&NKX2-5)													Target					FAM155A			1			(GATA6&HEY2)(HEY2>GATA6)
DNAH5		-1		(ISL1)																		FAM155B	1	1	1			(GATA6&HAND1)
DNAJC15		-1		(HAND1)																		FAM160A1	-1					(GATA6&NKX2-5)(NKX2-5>GATA6)
DNAJC5G	1			(HAND2)																		FAM162A	-1	-1	-1			(GATA6|TBX5)
DNAJC6	1	1		(HAND1&SRF)	Target		Target			Target												FAM167A	-1	-1	-1			(SRF)	Target	Target		Target	Target	Target	Target	Target	Target	Target
DNASE2B			1	(HAND1>ISL1)																		FAM169A		-1	-1			(MEF2A)
DNTT		-1		(GATA4&NKX2-5)(GATA4>NKX2-5)																		FAM171A2	1	1	1			(GATA6)
DOC2B	1			(HEY2>NR2F2)																		FAM171B	1	1	1			(GATA4&GATA6)
DOCK3		-1		(MEF2A)(MEF2A|SRF)																		FAM181B	1		1			(IRX4&SRF)
DOK2		-1	1	(GATA6)(GATA6|ISL1)																		FAM184A	-1	-1	-1			(HEY2&MEF2C)
DOK3		-1		(HAND2&NR2F2)(NR2F2>HAND2)										Target			Target					FAM189A1	1	1	1			(HAND1&NKX2-5)
DOK4	1	1		(NR2F2)																		FAM189B	-1	-1	-1			(HAND2)(HAND2>NR2F2)
DOK6	1			(HEY2)(HEY2>IRX4)																		FAM20A	1	1	1			(HAND2)(HAND2>HEY2)
DPEP1	-1	1		(HAND2)										Target			Target					FAM43A	1	1	1			(IRX4)(IRX4>MEF2A)
DPF3		1		(NR2F2)																		FAM53B			1			(MEF2A&TBX5)
DPH5	-1			(HAND1)																		FAM83B		1	1	1		(HAND1)
DPP7			1	(NKX2-5)									Target				Target	Target	Target			FAM83D	1	1	1			(HAND1)
DPPA4	-1			(ISL1)																		FAM83G	-1	-1	-1	-1		(GATA6&HEY2)
DPY19L2	1			(SRF)																		FAM83H	-1	-1	-1			(HAND2)(GATA6|HAND2)											Target		Target	Target	Target	Target	Target	Target	Target
DPYD	1	1		(GATA4)																		FAM89A		-1	-1	-1		(GATA6&HEY2)
DPYS		1		(SRF)																		FANCB					-1	(NR2F2)
DQX1			1	(GATA6&MESP1)																		FANCI		1				(MEF2C)
DRD1			1	(HAND1)										Target								FANK1	-1	-1	-1			(SRF)
DRD2	1	-1		(NR2F2)																		FARP1	1	1	1			(GATA6&HAND1)	Target		Target	Target
DRD4		-1	1	(GATA6)													Target					FAS	1	1				(MEF2A&MEF2C)											Target		Target					Target
DRD5			1	(HAND2)																		FASN	-1	-1	-1			(HAND2)(HAND2|SRF)	Target	Target	Target	Target		Target	Target	Target	Target	Target		Target		Target			Target		Target
DSCAM	1	-1		(HEY2)(HEY2>NR2F2)										Target			Target					FAT3	1	1	1			(GATA4&MEF2A)
DSCAML1	1		1	(NKX2-5)													Target					FAT4	1	1	1			(HAND1&TBX5)
DUOX1			1	(HAND1)(HAND1|TBX5)																		FBLN2			-1			(NKX2-5)
DUSP13		-1		(HEY2)(HEY2|NKX2-5)																		FBLN5	1	1	1			(HAND1)						Target
DUSP23	-1			(HEY2)(HEY2>NKX2-5)																		FBN1	1			-1		(HAND2)(HAND2|SRF)			Target	Target	Target		Target	Target		Target
DUSP26		1		(MEF2A)(MEF2A>MEF2C)																		FBN2			-1			(HEY2&TBX5)
DUSP27		1		(NKX2-5&TBX5)																		FBP2	-1	-1	-1			(GATA6&HAND1)
DUSP8			1	(GATA6&HEY2)																		FBXL16	1		1			(TBX5)(TBX5>HAND2)				Target		Target					Target	Target		Target	Target	Target	Target	Target	Target
DYDC2			-1	(MEF2A)																		FBXL19			-1			(HAND2)(HAND2|NKX2-5)																Target
DYRK3	1			(GATA6)																		FBXL7	1	1	1			(HAND2)
E2F2		1	-1	(MEF2A&NR2F2)																		FBXO2		-1	-1	-1		(NKX2-5>HEY2)
E2F8		1		(GATA6&HEY2)(GATA6>HEY2)	Target		Target	Target	Target	Target	Target											FBXO32	-1	-1	-1			(HEY2&MESP1)
EAF2		-1		(GATA6&TBX5)																		FBXO36		-1	-1			(HAND1&SRF)
EBF1		1		(NKX2-5&TBX5)																		FBXO40	-1			1		(MEF2A&MEF2C)																	Target
EBF2	1	-1		(HAND1&HEY2)																		FBXO41	-1	-1	-1	-1		(GATA6&HAND2)(HAND2>GATA6)	Target	Target					Target		Target
EBF3	1	1		(HAND2&TBX5)																		FBXO43		1		1	-1	(SRF)
EBP	-1			(ISL1)																		FBXO44		-1	-1			(HAND1)(HAND1>TBX5)
ECEL1	-1			(HEY2)(HEY2>TBX5)																		FEM1A		1	1			(GATA6&HAND2)(GATA6>HAND2)
ECHDC3		-1		(GATA6)																		FEN1		1				(GATA6&SRF)(GATA6>SRF)
ECT2			-1	(MEF2C)																		FER1L4	-1	-1	-1			(GATA4)
EDAR		-1		(HAND2&TBX5)(TBX5>HAND2)																		FER1L5				1		(HAND1&SRF)
EDN1	1	1	1	(GATA4&HAND1)	Target		Target	Target	Target	Target												FER1L6	-1		-1			(GATA4)
EDN2	-1			(GATA4&GATA6)																		FERMT3	-1	-1	-1			(GATA4)													Target	Target
EDN3		1		(NR2F2)(HAND1>SRF)																		FEZ1	-1	-1	-1			(HEY2)
EEF1A2		1	1	(MEF2C&NR2F2)								Target	Target	Target	Target	Target	Target	Target	Target	Target		FGF1	1	1	1			(MEF2A&SRF)											Target	Target		Target	Target		Target	Target
EFEMP2	1			(HAND1&HEY2)(HAND1>HEY2)								Target		Target		Target	Target		Target	Target		FGF10		-1	-1		-1	(GATA6&MESP1)																		Target
EFNA1		1		(NR2F2&TBX5)									Target	Target			Target	Target	Target			FGF12	1	1	1			(HEY2&MEF2A)
EFNB1	1			(GATA6&SRF)																		FGF13		1	1			(HAND1|SRF)(SRF>MEF2A)
EGFL6	-1	1		(HAND1)(HAND1|TBX5)																		FGF14			1	1		(GATA6&MESP1)
EGR1	1			(HEY2&NR2F2)																		FGF18		1	1			(GATA6&SRF)
EIF5A			-1	(MESP1&NR2F2)													Target					FGF2	1	1	1	1		(NKX2-5)				Target							Target	Target	Target	Target	Target		Target	Target
ELAVL3		-1		(HEY2)(HEY2>HAND2)																		FGF5	1	1	1			(HAND2)(GATA6|HAND2)
ELF1		-1		(HAND1&SRF)	Target	Target			Target	Target												FGF7	1	1	1			(GATA4&MEF2A)				Target
ELF4		1	1	(NR2F2)																		FGFR2	-1	-1	-1			(GATA6&HAND1)
ELF5		1		(MEF2C&NR2F2)																		FGFR3	-1	-1	-1			(HAND2)											Target		Target	Target	Target	Target		Target	Target
ELFN2			1	(NKX2-5&TBX5)																		FGL2			1			(TBX5)
ELL3		-1		(TBX5)																		FHDC1	-1	-1	-1			(HAND2)(HAND2>MEF2C)(HAND2|NKX2-5)
ELMO3		-1		(MEF2A)(MEF2A|NR2F2)										Target			Target					FHL1	1	1	1			(GATA6&HEY2)				Target		Target					Target		Target					Target
ELMOD1			1	(GATA6&MEF2A)																		FHL3		-1		-1		(MEF2A&TBX5)
ELN		-1	1	(GATA6&HEY2)																		FHOD3		1	1			(GATA6&HAND1)(HAND1>GATA6)
ELOVL2		1		(GATA6)																		FIBIN	1	1				(HEY2&TBX5)
ELOVL7	-1			(GATA6)(GATA6|HAND2)																		FIGN	-1					(MEF2A&MESP1)	Target				Target	Target	Target	Target		Target
EMCN		1		(SRF)(HAND2|SRF)																		FIGNL2		-1	-1			(GATA6>SRF)
EMILIN1		1		(NKX2-5&NR2F2)(NKX2-5>NR2F2)																		FILIP1		1	1			(GATA6&MEF2C)(GATA6>MEF2C)
EMILIN2	1			(TBX5)(HEY2|TBX5)																		FILIP1L	1			-1		(SRF&TBX5)(SRF>TBX5)
EMX1	-1	-1	1	(HEY2)													Target					FJX1	1	1	1			(GATA4&HEY2)
EMX2		-1		(ISL1&MESP1)																		FKBP10		-1	-1	-1		(GATA6&TBX5)(HEY2>HAND2)
EN1		-1	1	(SRF)																		FKBP5	-1	-1	-1			(HAND2)
EN2			1	(MEF2C>HEY2)																		FKBP7	1					(NKX2-5)(NKX2-5|SRF)
ENC1		1		(GATA4)(GATA4>IRX4)	Target	Target		Target	Target	Target	Target											FLJ20021			1			(GATA6&TBX5)
ENG			1	(NKX2-5)(HAND2|NKX2-5)								Target		Target			Target	Target	Target			FLRT1		1	1	1		(GATA6)
ENHO			-1	(GATA6)(GATA6>MEF2A)																		FLRT2	1	1	1			(MEF2A)
ENO2			1	(MEF2A&MEF2C)	Target	Target			Target				Target				Target	Target				FLT1				-1		(NKX2-5)(NKX2-5>MEF2A)(NKX2-5|SRF)	Target	Target	Target	Target	Target	Target				Target
ENOX1	1	1		(HEY2&TBX5)																		FMOD		-1		-1	1	(MEF2A&NR2F2)
ENPEP			1	(MEF2A)(MEF2A|NKX2-5)																		FN1		-1	-1	-1		(SRF)(NKX2-5|SRF)	Target	Target	Target	Target	Target	Target	Target	Target		Target		Target	Target	Target			Target	Target	Target
ENPP2	1			(MESP1&NKX2-5)																		FNDC5	1		1			(GATA6&MESP1)				Target			Target	Target			Target	Target	Target	Target	Target	Target	Target	Target	Target
ENPP6			1	(ISL1&NKX2-5)																		FNIP2	-1	-1	-1			(HAND2)(GATA4|HAND2)(HAND2>NR2F2)
ENPP7			1	(NKX2-5)(HAND2|NKX2-5)																		FOS		-1	-1			(MEF2A&TBX5)	Target	Target					Target		Target				Target	Target
ENSA			-1	(MEF2A)										Target			Target					FOXC1	-1	-1	-1			(HAND1&IRX4)	Target		Target			Target				Target
ENTHD1	1	-1	1	(SRF)(IRX4|SRF)																		FOXC2	-1	-1	-1			(HAND1&HAND2)
ENTPD2			1	(HAND2)																		FOXD1	-1	-1	-1			(ISL1&SRF)
ENTPD3		1		(GATA4)(GATA4>HAND1)																		FOXF1		-1	-1	-1		(HAND1>GATA6)
EOMES		-1		(NKX2-5)																		FOXF2	-1	-1	-1	-1		(HAND1&HAND2)
EPAS1		1		(HAND2&NKX2-5)	Target		Target			Target	Target		Target	Target		Target	Target					FOXM1		1				(GATA4&GATA6)												Target					Target
EPB41L3		1		(HAND2)																		FOXN2			1			(SRF)
EPB42			1	(ISL1)(GATA6|ISL1)																		FOXO1	1					(GATA4&HEY2)	Target		Target	Target		Target				Target	Target	Target	Target	Target	Target		Target	Target	Target
EPCAM	-1			(GATA4)								Target	Target	Target	Target	Target	Target		Target	Target		FOXO4		1	1			(GATA6&SRF)										Target
EPHA1	-1			(HEY2)(HEY2>GATA6)																		FREM2			-1			(HAND2)
EPHA3	1	1	1	(HAND1&TBX5)																		FRMD3		1				(GATA6&HEY2)
EPHA5		-1		(GATA6&HEY2)																		FRMD6	1		1			(GATA4|HAND2)						Target
EPHA7		1		(MEF2A)(MEF2A>GATA6)	Target	Target	Target	Target	Target	Target	Target											FRMPD1	1	1	1			(HAND1>HEY2)
EPHA8	-1	1		(HEY2&NR2F2)																		FRMPD4	-1	-1	-1			(IRX4)(IRX4>HAND2)
EPHB2		1		(HEY2&TBX5)																		FRY	1	1	1			(HAND1)(HAND1|MEF2A)	Target			Target		Target	Target	Target	Target	Target
EPHB3	1			(GATA6&NKX2-5)									Target				Target		Target			FRZB		-1	-1	-1		(MEF2A>NR2F2)
EPO		1		(HAND2&NR2F2)																		FSCN1			-1			(HEY2)(HEY2>GATA6)			Target
EPPK1			1	(HAND2)													Target					FSCN2		1	1			(GATA6&HEY2)													Target			Target
EPS8L1	-1			(GATA4)(GATA4|HAND2)								Target	Target	Target	Target		Target	Target	Target	Target		FSD1	-1	-1	-1		-1	(TBX5)(TBX5>SRF)				Target		Target					Target		Target	Target	Target	Target		Target	Target
EPS8L2			1	(MEF2A&SRF)																		FST	1	1				(HEY2&TBX5)
EPSTI1	1			(HAND2)			Target			Target												FSTL3	1			-1		(NKX2-5)(NKX2-5>NR2F2)
EPT1	-1		1	(HEY2)																		FUT11	-1	-1	-1			(HAND2)(GATA6|HAND2)
ERBB4			1	(IRX4&TBX5)	Target	Target	Target		Target	Target	Target											FUT8		-1	-1			(GATA6&HEY2)									Target
ERC2			1	(NKX2-5)																		FUT9		1	1	1		(GATA6&HEY2)(HEY2>GATA6)
ERP27	1	1		(MEF2A)																		FXYD1			1			(MEF2A&TBX5)(SRF>TBX5)
ESAM			1	(SRF)																		FXYD5		-1	-1	-1		(ISL1)
ESCO2			-1	(MEF2A)																		FYN	1	1	1			(HAND2)
ESM1		1		(ISL1&NR2F2)																		FZD1	1	1	1			(HEY2&MEF2A)																		Target
ESPL1			-1	(HAND1)																		FZD2	1					(IRX4&SRF)
ESPN	-1			(GATA6)													Target					FZD4	-1	-1	-1			(GATA6&HAND1)	Target				Target	Target	Target			Target
ESRP1	-1			(HAND1)(HAND1|HEY2)(HAND1>SRF)													Target	Target				FZD5	-1	-1	-1			(GATA6&HAND1)																	Target
ESRRG		1		(MEF2A)						Target												FZD7		-1	-1	-1		(HAND1&HAND2)(HAND2>HAND1)		Target
ETV1		1		(GATA6&HAND1)		Target			Target													FZD8	1	1	1			(HAND1&TBX5)(TBX5>HAND1)
ETV4	-1	-1		(HEY2)																		FZD9			-1		-1	(HAND2)(HAND2|HEY2)
EVX1		-1		(GATA4)																		G0S2			1			(ISL1&TBX5)
EXD1			1	(NR2F2&SRF)																		G6PD		-1	-1			(NR2F2)		Target										Target
EXD3			1	(SRF)								Target	Target	Target	Target		Target	Target	Target	Target		GABRA2		-1		-1		(SRF&TBX5)
EXO1			-1	(HAND1)(HAND1>TBX5)																		GABRA4	1	1	1	1		(GATA6|HEY2)						Target		Target
EXOC3L2		1		(HEY2>GATA6)																		GABRB1		1	1	1		(HAND1)													Target
EYA1	1			(NKX2-5&SRF)					Target		Target											GABRB2		-1	-1			(HEY2)(HEY2|SRF)
F11		-1		(IRX4)																		GABRB3		1	1	1		(MEF2A&MEF2C)
F12	-1			(HAND2)																		GABRE	1	1	1	1		(HAND1)(HAND1>NR2F2)
F13A1		-1		(TBX5)																		GABRP	1	1	1	-1		(GATA4&ISL1)(ISL1>GATA4)
F2			-1	(HAND2&HEY2)(HEY2>HAND2)																		GAD1		-1	-1			(HAND1&HAND2)
F2RL1	-1			(TBX5)																		GAL3ST3			-1			(NKX2-5)(NKX2-5>HAND2)													Target
F2RL2		1		(TBX5)																		GAL3ST4	-1	-1	-1			(MEF2C)													Target	Target	Target	Target
F2RL3			1	(NKX2-5&NR2F2)(NKX2-5>NR2F2)																		GALK1		-1				(NR2F2)													Target			Target
F9			1	(SRF>MEF2A)																		GALNT14		1	1	1		(MEF2A&MESP1)
FABP2			1	(NKX2-5)(GATA6|NKX2-5)																		GALNT5	1			-1		(TBX5)
FABP3	-1			(HAND1>MEF2A)(HEY2&MEF2A)	Target				Target		Target											GAP43			-1			(ISL1&SRF)
FABP4		-1	1	(MEF2A)(MEF2A>GATA4)(MEF2A|NKX2-5)																		GAPDH	-1	-1	-1			(HAND2)	Target					Target
FABP7		-1	-1	(GATA6&HAND1)(GATA6>HAND1)																		GAS2	1	1	1			(IRX4&NKX2-5)
FAM105A			-1	(HAND1)																		GAS2L3	1	1	1			(HAND2)
FAM124A		-1		(GATA6)(GATA6|TBX5)																		GAS5		-1	-1			(HAND2)													Target
FAM129A		1		(HEY2&SRF)													Target					GAS7	1	1	1			(ISL1&TBX5)	Target		Target	Target		Target			Target	Target
FAM131B	-1			(HEY2>GATA6)																		GATA2	-1	-1	-1			(HEY2&ISL1)					Target	Target
FAM133A		-1		(HAND1&SRF)																		GATA5	-1	-1	-1	-1		(HAND2)											Target		Target	Target	Target	Target
FAM149A			1	(TBX5)																		GCH1	-1	-1	-1			(HAND2)
FAM154A			1	(HAND2)(HAND2|NKX2-5)																		GCNT2		1	1			(MEF2A&SRF)
FAM155A		-1		(GATA6)(GATA6|HEY2)																		GDAP1L1	-1	-1				(HAND1&HAND2)	Target	Target	Target	Target	Target	Target	Target	Target	Target	Target
FAM159B			-1	(GATA6)																		GDF6	1	1	1			(HEY2&TBX5)	Target	Target	Target	Target	Target
FAM160A1		-1		(GATA4&GATA6)																		GDF7	1					(TBX5)
FAM162A			1	(GATA6&NR2F2)																		GDPD1			-1			(GATA6)													Target
FAM170B			1	(IRX4)(IRX4|MEF2A)																		GDPD2	1	1	1			(TBX5)(NR2F2|TBX5)
FAM180B			1	(HAND2)(HAND2>TBX5)																		GDPD3	-1					(HAND1&TBX5)
FAM184A	1	-1		(HEY2>SRF)(MEF2C&MESP1)																		GDPD5			-1			(NKX2-5&TBX5)
FAM189A2	-1		1	(GATA4&NKX2-5)																		GFAP	-1	-1	-1			(HAND2)				Target
FAM195A	-1			(HEY2)(HEY2>NR2F2)																		GFPT2		-1	-1	-1		(GATA6)(GATA6>TBX5)
FAM196B			1	(NKX2-5)																		GFRA1	1	1	1			(HAND2&NKX2-5)(HAND2>NKX2-5)
FAM198B	1		1	(MEF2A&TBX5)																		GGT1		-1	-1			(TBX5)(NR2F2|TBX5)
FAM19A4		1		(IRX4)(IRX4>GATA6)																		GHDC	-1	-1	-1			(TBX5)
FAM20A	1	-1		(HEY2)(HEY2>NR2F2)																		GHR	1	1	1			(HAND1&HAND2)	Target					Target
FAM20C		-1		(HEY2&NR2F2)																		GINS1		1				(SRF)
FAM24B		-1	1	(TBX5)																		GINS2		1				(MEF2A)																Target
FAM57B		-1		(HAND1&HEY2)													Target					GINS3	1	1	1			(HEY2)						Target			Target
FAM65B	-1			(HAND2&SRF)																		GINS4		1				(SRF)
FAM65C	1			(MEF2C)(MEF2C>HAND2)			Target	Target		Target												GIPR		-1	-1			(NR2F2)																Target
FAM71D			1	(HEY2)																		GJA1	1	1	1			(IRX4&MEF2A)(MEF2A>IRX4)(MEF2A>NKX2-5)	Target	Target				Target
FAM71E1	-1			(NKX2-5>NR2F2)										Target			Target					GJA5			1			(GATA4&MEF2A)
FAM71E2		-1		(MEF2C)(MEF2A|MEF2C)													Target					GJC1		1	1			(NKX2-5&SRF)
FAM71F1		-1		(NR2F2&TBX5)(NR2F2>TBX5)																		GJC2	1	1	1			(GATA6)
FAM72B			-1	(MEF2A)(MEF2A>NR2F2)													Target					GJD2	1	1	1			(HAND1&HAND2)
FAM72D			-1	(MEF2A)																		GLCE	1	1	1			(GATA6)(GATA6>GATA4)(GATA6>TBX5)						Target			Target
FAM78A		1		(HEY2&NR2F2)																		GLI2		-1	-1	-1		(HAND1)													Target
FAM83C		-1		(HAND1)																		GLIPR1	1					(HAND1>SRF)
FAM83D			-1	(HAND1)																		GLIPR2	1	1	1			(GATA6)
FAM83E		-1		(GATA6&HAND2)										Target			Target					GLP1R		1	1	1		(HEY2)(HEY2>NR2F2)
FAM89A	1			(HEY2)(HAND2|HEY2)(HEY2>TBX5)																		GLRX		1	1			(HAND1)(HAND1>HEY2)
FAM89B		1		(HAND2&SRF)								Target	Target	Target	Target	Target	Target		Target	Target		GLRX2		1	1			(MEF2A)(MEF2A|MEF2C)
FAM92B	1	-1		(SRF)																		GLT8D2			1			(HAND1)
FANCI			-1	(MEF2C)																		GLYCTK	-1	-1	-1			(NKX2-5)
FAP		1		(IRX4&MEF2A)																		GMIP		-1	-1	-1		(HAND1>GATA6)
FAS	1			(MEF2C)(MEF2C>SRF)					Target					Target								GMPR	1	1	1			(MESP1)(GATA6|MESP1)
FAT3		1		(GATA4&SRF)																		GNAO1	-1			1		(HEY2>GATA4)
FAT4	1			(HAND1)(HAND1>MEF2A)																		GNAZ	-1		-1	1	-1	(HEY2|SRF)
FBLN2		1		(NKX2-5)																		GNG11		-1	-1	-1		(GATA4&MEF2A)
FBN2	1			(GATA6&HEY2)	Target			Target	Target		Target											GNG12	1	1	1			(ISL1)	Target						Target		Target	Target
FBXL16		-1		(GATA6)													Target					GNG2		-1	-1	-1		(MEF2A)
FBXO32		1		(HAND1)(HAND1|SRF)	Target				Target		Target											GOLGA7B		1	1			(GATA6)(GATA6|NKX2-5)
FBXO40			1	(MEF2C&NR2F2)																		GPA33		1				(GATA4|SRF)
FBXO47		-1		(NKX2-5)																		GPBAR1				-1		(HAND2&MESP1)
FBXO5			-1	(NR2F2)(NR2F2>HAND2)																		GPC1	1	1	1			(HAND1&HAND2)(HAND1>HAND2)
FCGR1B		-1		(HAND2)																		GPC2			-1			(MEF2A)(HEY2|MEF2A)(MEF2A>NR2F2)																Target
FCRL5		-1		(SRF)(MEF2A|SRF)																		GPC3		-1	-1	-1		(GATA6)
FDFT1	-1			(NKX2-5)																		GPC4		-1	-1			(SRF)(GATA6|SRF)(SRF>NR2F2)
FEN1			-1	(GATA6&HEY2)																		GPC6			-1			(HEY2&TBX5)													Target
FER1L6	1			(GATA4)																		GPD1L		1	1	1		(TBX5>GATA6)
FERMT1		1		(HAND1)(HAND1|TBX5)																		GPHN			1			(MEF2C)
FEZF1		-1	1	(NKX2-5&TBX5)																		GPI	-1	-1	-1			(NKX2-5)													Target	Target
FEZF2	1	-1		(NR2F2&TBX5)																		GPM6B	1	1	1			(GATA6)(GATA6|IRX4)
FFAR1	-1			(NR2F2>ISL1)																		GPNMB	1	1	1			(GATA4)			Target	Target						Target
FFAR2		1		(SRF)(HEY2|SRF)																		GPR1	1	1	1			(ISL1)				Target						Target
FGA	1			(GATA4)																		GPR137B	1	1	1			(GATA6)
FGD5	-1			(NKX2-5)																		GPR157	-1	-1	-1	-1		(MEF2A)
FGF1	1	-1		(HAND1&SRF)								Target										GPR160			1		1	(SRF)
FGF10	1			(HAND1&HEY2)								Target	Target			Target	Target	Target	Target	Target		GPR162	-1	-1	-1			(HAND2)
FGF11	-1			(GATA6&NKX2-5)																		GPR183		1	1			(NKX2-5&SRF)(SRF>NKX2-5)
FGF12		-1		(MEF2A)																		GPR22	1	1	1			(MEF2A&SRF)
FGF19		-1		(HAND2)																		GPR37	-1	-1	-1			(HAND2)					Target	Target
FGF21	-1			(HAND2&TBX5)																		GPR61			-1			(HAND2)
FGF22		-1		(HEY2>GATA6)																		GPR63	1	1	1			(HAND2)				Target		Target
FGF3	1			(GATA6&SRF)																		GPR68		1	1			(GATA4)
FGF5			1	(NKX2-5&SRF)(SRF>NKX2-5)																		GPRC5A			-1			(HAND1)
FGF6			1	(HAND1&NKX2-5)																		GPRC5C	-1	-1	-1	-1		(HAND1&SRF)					Target	Target		Target
FGF7			1	(GATA4&MEF2A)																		GPRIN3		1	1			(NR2F2)
FGF9			1	(GATA6&NR2F2)																		GPSM3		-1	-1			(GATA6)(GATA6>SRF)													Target
FGFBP3	-1			(GATA4)						Target	Target											GPT2	-1	-1	-1			(GATA6)(GATA4|GATA6)
FGFR3	1			(HEY2)(HEY2>HAND2)									Target				Target	Target				GPX7		-1				(HAND2)(HAND2>HEY2)
FGG	1			(TBX5)																		GREB1			-1			(NKX2-5)(GATA4|NKX2-5)													Target			Target
FGL1			1	(NKX2-5)																		GRIA3				1		(SRF>TBX5)
FGL2			1	(MEF2A)(MEF2A>TBX5)																		GRID1	1	1	1			(GATA6)(GATA6|SRF)						Target			Target
FHDC1		-1	-1	(HAND2&NKX2-5)																		GRIK2		1	1			(GATA4&SRF)(SRF>GATA4)(SRF>NKX2-5)
FHIT			1	(SRF)																		GRIK5	-1	-1	-1			(HAND1&HAND2)																Target
FHOD3		1		(GATA6&NR2F2)(NR2F2>GATA6)																		GRIN2B		1			-1	(GATA4&MEF2A)
FIBCD1		-1		(HEY2)(GATA6|HEY2)																		GRIN2D		-1	-1			(MEF2A&TBX5)(MEF2A>TBX5)													Target			Target
FIBIN		1		(HEY2>TBX5)(TBX5>HEY2)																		GRIN3A	1	1	1	1		(TBX5)
FILIP1		1		(MEF2A)(MEF2A>GATA6)	Target			Target	Target		Target											GRIP1			-1			(MEF2A&MEF2C)
FILIP1L	1			(GATA4&GATA6)																		GRM1		1	1		1	(HAND2)
FITM1		1		(HEY2&SRF)																		GRM2		1	1	1		(GATA6&TBX5)
FJX1		1		(HAND2&NKX2-5)																		GSG1			1	1		(HAND1)
FKBP3			-1	(GATA6&SRF)(SRF>GATA6)																		GSTO2	-1	-1	-1			(HAND2&NKX2-5)
FKBP4	-1			(GATA6)								Target		Target	Target		Target	Target	Target	Target		GTSE1		1	1			(NKX2-5>HEY2)
FLRT1			1	(NKX2-5)																		GUCY1A2	1	1	1			(HAND2)(HAND2>SRF)
FLRT2		1		(MEF2A)					Target		Target											GYG1	1	1				(GATA6)
FLRT3	1			(HAND2&IRX4)	Target	Target	Target		Target	Target	Target											GYPC	-1	-1				(HAND2>MEF2A)
FLT3		1		(HEY2)(HEY2>HAND2)																		GYS2			1			(GATA6)(GATA6>MEF2C)(GATA6>SRF)
FLT3LG		-1		(TBX5)										Target			Target					HAGHL	-1	-1	-1			(HAND2)											Target		Target	Target	Target	Target
FMN1		-1		(HAND1&SRF)																		HAP1	-1	-1	-1			(HAND1&HAND2)
FMOD	1		1	(HAND1)(HAND1|MEF2A)(HAND1>NR2F2)																		HAPLN1			-1			(MEF2A&MEF2C)
FN1	1	1		(ISL1&NKX2-5)	Target	Target		Target	Target			Target		Target	Target			Target				HAPLN2	-1	-1	-1			(SRF)
FNDC1		-1		(GATA4&HAND2)(GATA4>HAND2)																		HAPLN3	1	1	1			(HAND1)(HAND1>HEY2)
FNDC5	1			(HEY2&MESP1)(MESP1>HEY2)									Target				Target	Target				HAS2	-1	-1	-1	-1		(HAND1&HAND2)	Target				Target	Target	Target	Target		Target
FNIP2		1		(GATA4)(GATA4|NR2F2)																		HBEGF	1	1	1			(HAND1&HAND2)				Target				Target
FOLR2		-1	1	(SRF)													Target					HCN1	-1	-1	-1			(GATA6&HAND1)
FOSL1		-1	1	(HAND1)													Target					HEATR4	-1	-1	-1			(SRF)
FOXA1	1			(HEY2&TBX5)	Target	Target	Target		Target						Target		Target		Target			HECA		1	1	1		(HAND1&HAND2)(SRF>HAND2)
FOXB1		-1		(GATA6)(GATA6>NKX2-5)																		HECW2	1	1	1			(HAND1)(HAND1>TBX5)
FOXC1	1	1		(GATA6>TBX5)		Target		Target	Target	Target												HEPH	1	1	1			(NKX2-5)(HAND1|NKX2-5)
FOXD2	1			(NKX2-5)(NKX2-5>HAND2)																		HERPUD1		-1	-1			(HAND2)
FOXD3		-1		(GATA6&HEY2)																		HES1		-1	-1	-1		(MEF2A&TBX5)												Target		Target		Target	Target	Target	Target
FOXE3		1		(NKX2-5&TBX5)																		HES6	1	1	1			(HAND1)(HAND1>SRF)
FOXF1	1	1		(NR2F2)(NR2F2>GATA6)(HAND1|NR2F2)																		HES7	-1					(HEY2&TBX5)
FOXF2	1			(HEY2&NKX2-5)																		HEY1	-1	-1	-1	-1		(GATA6&HEY2)(GATA6>HEY2)
FOXG1			1	(GATA4&HEY2)																		HEYL		-1	-1	-1		(GATA4&SRF)					Target	Target		Target
FOXI2	1	-1		(HAND1)																		HGFAC			1			(HEY2)
FOXI3		-1		(HEY2&MEF2A)(MEF2A>HEY2)																		HHATL		1	1	1		(HAND2)
FOXJ1		-1		(HEY2>GATA6)																		HHIP	1					(IRX4&NKX2-5)
FOXJ2		1		(HEY2&IRX4)(HEY2>IRX4)																		HIF1A	1					(GATA6&MEF2C)			Target	Target	Target				Target	Target	Target	Target	Target	Target	Target	Target	Target	Target	Target
FOXL2		-1		(IRX4&TBX5)(TBX5>IRX4)																		HIPK4	1	1	1			(HAND1>GATA6)											Target			Target	Target	Target			Target
FOXN1			1	(HAND1&TBX5)																		HIVEP3	1	1	1			(HEY2&TBX5)
FOXP1	1			(HEY2|MEF2A)	Target		Target	Target	Target	Target												HK2	-1	-1	-1			(HAND1)	Target				Target	Target	Target			Target			Target				Target	Target	Target
FOXS1			1	(NR2F2)																		HLX	1					(GATA4&HEY2)
FREM1	1	1		(IRX4&MEF2A)																		HMGA1	-1	-1	-1			(GATA6&MEF2C)	Target		Target	Target		Target	Target	Target		Target		Target	Target	Target		Target	Target	Target	Target
FREM2		1		(HAND2)																		HMGA2		-1	-1		-1	(HAND1&NKX2-5)	Target		Target	Target		Target	Target	Target		Target	Target	Target	Target	Target	Target	Target	Target	Target	Target
FREM3			1	(GATA6&SRF)(GATA6>SRF)																		HMGB2		1	1			(HAND1&HAND2)
FRMD4B	1			(NKX2-5)(NKX2-5|TBX5)																		HMGN2	1					(HEY2&TBX5)
FRMD5			1	(GATA6&HEY2)																		HMMR		1				(HAND1)													Target
FRMD6		1		(HAND2)																		HNMT	1	1	1			(GATA4&SRF)
FRMPD1		-1		(HAND1&HEY2)																		HOOK1	-1	-1				(HEY2&MEF2C)	Target	Target		Target	Target	Target		Target		Target
FRMPD2	1			(HAND2&MESP1)																		HOPX	1	1	1			(HAND1&HAND2)
FRZB	1	1	1	(MEF2A)(MEF2A>NR2F2)																		HOXB2				-1		(GATA4&HEY2)																	Target
FSCN2			1	(GATA6&HEY2)										Target			Target					HPCAL1			1			(HAND1)(HAND1>HEY2)
FSD2		1		(NR2F2&SRF)(SRF>NR2F2)																		HPDL	-1	-1	-1			(HAND1&HAND2)(SRF>HAND1)
FSHR	1			(GATA6)(GATA6>ISL1)(GATA6|MEF2A)																		HPSE2		-1	-1			(GATA6|TBX5)
FUT1	-1			(HAND2&SRF)																		HRH1		1	1		1	(HAND1&NKX2-5)
FXYD1			1	(MEF2C&NKX2-5)																		HRK	1	1	1			(GATA4&HAND1)
FXYD4	1			(SRF)(SRF>NKX2-5)																		HS3ST3A1			-1	-1		(SRF)
FXYD5		-1		(ISL1)																		HS3ST3B1		-1	-1	-1		(HAND1&HAND2)	Target	Target		Target	Target		Target		Target
FZD10		-1		(HEY2)																		HS3ST4	1	1	1			(GATA6&HAND2)
FZD8	1			(GATA6)(GATA6>GATA4)(GATA6>HAND1)																		HS6ST3	1	1	1	1	1	(GATA6&SRF)
GABBR2			-1	(GATA6>HEY2)																		HSD17B14	-1	-1	-1			(MEF2A)													Target	Target	Target	Target
GABRA4			1	(HEY2>GATA6)																		HSP90B1		-1				(HAND2)(GATA6|HAND2)
GABRA5	-1			(GATA6&HEY2)																		HSPA12A	-1	-1	-1			(SRF)					Target	Target
GABRB1			1	(HAND1)										Target								HSPA1A		1	1			(HEY2&TBX5)
GABRB3		-1	-1	(GATA6&HEY2)	Target				Target	Target	Target											HSPA1B			1			(HEY2)				Target
GABRG1		-1		(GATA4)(GATA4|HAND1)																		HSPA4L	1	1	1			(GATA6&HEY2)				Target
GABRG2		-1		(GATA4&GATA6)																		HSPB1	1		1			(MEF2A&MEF2C)	Target			Target												Target
GABRP		1	-1	(HAND2&ISL1)(ISL1>HAND2)																		HSPB3	1	1	1			(MEF2A&MEF2C)(MEF2A>MEF2C)
GABRQ	-1			(NKX2-5)(HEY2|NKX2-5)																		HSPB6	1	1	1		1	(HAND1&SRF)															Target	Target		Target	Target
GAD1		-1		(GATA4)(GATA4>GATA6)																		HSPD1	-1	-1	-1			(HEY2>NR2F2)	Target	Target		Target	Target					Target
GAL		-1		(NR2F2)(HAND2|NR2F2)									Target	Target			Target	Target	Target			HSPE1			-1			(NKX2-5)(HEY2|NKX2-5)
GALE		1		(HAND2&TBX5)(HAND2>TBX5)																		HTR4	-1	-1	-1			(ISL1&TBX5)(TBX5>ISL1)
GALNT5		1		(ISL1)																		HTRA3		-1	-1	-1		(HAND2&SRF)
GALR3		-1	1	(HAND1&HEY2)																		HUNK	1	1	1			(HAND1&HAND2)						Target		Target
GAP43			-1	(GATA6&ISL1)																		HYOU1		-1	-1			(HAND2)
GAPDHS		-1		(NR2F2)													Target					ICA1L		1	1			(GATA6)
GARS	-1			(GATA6)																		ICAM5	-1	-1	-1			(TBX5)(TBX5>HEY2)
GAS2L2			1	(HAND2)(HAND2|NKX2-5)																		ID1	-1	-1	-1			(HAND1&HAND2)
GATA2	1			(HAND2&TBX5)																		ID2	-1	-1	-1			(HEY2&MESP1)					Target	Target						Target		Target			Target		Target
GATA3	1			(SRF)(GATA6|SRF)								Target		Target		Target	Target		Target	Target		ID3	-1	-1	-1			(GATA6&MESP1)
GATA4	1	1		(HAND2&NR2F2)	Target			Target	Target		Target											ID4	-1	-1	-1			(GATA6&MEF2C)	Target	Target		Target	Target					Target
GATA5	1	1		(HAND2&NKX2-5)(NKX2-5>HAND2)									Target				Target	Target				IER3	1	1	1			(GATA6&MESP1)
GATA6	1			(HAND2&TBX5)																		IER5		1	1			(GATA6>SRF)
GATM	-1	1		(GATA4&GATA6)																		IER5L				-1		(HEY2>GATA6)													Target	Target	Target	Target
GBX2		-1		(GATA4&GATA6)																		IFI16			1		1	(SRF)
GCM1		-1		(HAND1)																		IFI6	1	1	1			(MESP1&SRF)
GDF1		1		(HAND2&NR2F2)																		IFIT1	1	1	1			(GATA4)
GDF10	1			(NR2F2&TBX5)(TBX5>NR2F2)																		IFITM2				-1		(TBX5)(HAND1|TBX5)(MESP1|TBX5)
GDF2		1	1	(MEF2C)(MEF2C|SRF)																		IFITM3				-1		(MESP1)
GDF6		1	1	(HEY2)(HEY2>NR2F2)	Target			Target	Target	Target	Target											IFT52		-1				(HEY2)
GDF9		-1		(SRF)(SRF>HAND2)																		IGDCC3	-1	-1	-1	-1	-1	(GATA6)(GATA6|MESP1)
GDNF		-1		(NR2F2&TBX5)		Target																IGFALS			-1			(MESP1)																Target
GDPD2		-1		(TBX5)(NR2F2|TBX5)																		IGFBP2	-1	-1	-1			(HAND2)
GFI1	1	-1		(HAND1&HEY2)																		IGFBP3	1		1			(GATA6&MESP1)						Target			Target
GFPT2		-1		(TBX5)																		IGFBP5	1	1	1			(GATA6&MESP1)						Target
GFRA1		1		(GATA6)(GATA6>GATA4)																		IGFBP7	1			-1		(HEY2&TBX5)
GFRA2		1	-1	(HAND2&TBX5)																		IGSF10	1	1	1		1	(HAND2>GATA4)
GFRA4		-1	1	(TBX5)																		IGSF11		1	1			(GATA6&TBX5)(GATA6>TBX5)
GFRAL	1			(IRX4)																		IGSF3			-1			(HAND2&IRX4)																Target
GGT6			1	(SRF)																		IGSF9				1		(GATA4&SRF)(SRF>GATA4)
GH2		-1		(TBX5)										Target			Target					IGSF9B	1	1	1			(MEF2A&MESP1)
GHRH		1	1	(GATA4&NR2F2)																		IKBKE		-1	-1			(HAND2)(HAND2>TBX5)
GHRLOS		-1		(HAND2)																		IKZF2		1				(GATA4&MEF2A)
GHSR			1	(MESP1)																		IL17B	-1	-1	-1			(MESP1)(MEF2A|MESP1)
GINS1			-1	(SRF)																		IL17RA		-1	-1	-1		(HAND2)
GINS2			-1	(MEF2A)													Target					IL17RE		-1				(GATA4&GATA6)
GINS3			-1	(HEY2)																		IL1R1	1			-1		(SRF)
GINS4			-1	(SRF)																		IL1RAP	1		1			(MESP1)										Target
GIPC2	-1			(GATA6>GATA4)																		IL1RAPL1	1	1	1			(HAND1&MEF2A)																Target
GIPR		1	1	(NR2F2)													Target	Target				IL1RAPL2		1	1			(HAND2)
GJA3		1		(HAND2&MEF2C)																		IL20RA	1	1	1			(SRF)
GJB2		1		(TBX5)																		IL27RA				-1		(SRF)													Target	Target
GJB4		-1	1	(HAND2&NKX2-5)																		IL31RA	1	1	1			(GATA4&SRF)(SRF>GATA4)
GJD2		1	1	(HAND2&NKX2-5)																		IL34			1			(HEY2&MESP1)
GKN1	1			(MEF2A)																		ILDR2		1	1			(HAND1|TBX5)
GKN2	1	-1		(GATA4&SRF)																		IMPA2	-1	-1	-1			(MESP1&NKX2-5)
GLDC			-1	(NR2F2)																		INA	1					(GATA6&MESP1)	Target						Target		Target	Target
GLIPR2	1			(GATA6&SRF)																		INCA1		-1				(GATA6&HAND2)(GATA6>HAND2)																Target
GLIS1		-1		(GATA4&SRF)																		INF2		-1	-1			(GATA6)(GATA6|MESP1)																Target
GLIS2			1	(GATA6)(GATA6|HAND2)																		INHA	-1	-1	-1			(HAND1&HAND2)											Target		Target	Target	Target	Target		Target	Target
GLRA3		-1		(MEF2A)																		INHBA	1			-1	-1	(MEF2A&MESP1)
GLRX		1		(HEY2>HAND1)																		INHBE	-1	-1	-1			(HAND1&HAND2)(HAND2>HAND1)
GNA11		1		(GATA6)(GATA6>HEY2)																		INMT			1			(SRF)
GNA14		-1		(HAND1)																		INPP4B		1	1			(HEY2&MEF2A)
GNAO1		-1	1	(GATA4&HEY2)																		INPP5B		-1				(HAND2)
GNG11	1			(GATA6&MEF2C)(GATA6>MEF2C)																		INPP5D	1	1				(MESP1)
GNG12		1		(ISL1)																		IPMK	-1		-1			(GATA6&MESP1)
GNG2	1			(NKX2-5)	Target				Target		Target											IQCG		-1				(GATA6&HAND1)
GNG8		1		(GATA6&NKX2-5)																		IQCK	-1	-1	-1			(TBX5)
GOLGA6A	-1			(HEY2)										Target			Target					IQGAP2	-1	-1	-1			(HAND1&MESP1)
GOLT1A	-1			(TBX5)													Target					IQGAP3	1	1	1			(ISL1)						Target			Target
GP1BA			1	(MEF2C&TBX5)										Target			Target					IRAK1BP1			1			(GATA6)(GATA6>NR2F2)
GP2		-1	1	(GATA4&GATA6)(GATA4>GATA6)																		IRAK2	1		1			(HAND2)
GP5		-1	1	(SRF)(NKX2-5|SRF)																		IRAK3	1					(HEY2&MESP1)
GP6		-1		(GATA4)																		IRF1	1		1		1	(MEF2A)(MEF2A>MESP1)						Target		Target
GPA33		1		(GATA4&SRF)																		IRF9			1		1	(MESP1)											Target				Target	Target			Target
GPC2		1		(MEF2A>NR2F2)													Target	Target				IRS1	-1	-1	-1			(GATA6&HAND1)(GATA6>HAND1)					Target	Target						Target	Target	Target		Target	Target	Target	Target
GPC3		1		(GATA6)																		IRS2	-1	-1	-1			(HEY2&MESP1)	Target			Target	Target	Target		Target		Target
GPC5		1		(MEF2A)																		IRX2	-1					(GATA6&HEY2)
GPD2			-1	(GATA4)(GATA4|NKX2-5)																		IRX3	-1	-1	-1			(HAND2&MESP1)(HAND2>MESP1)
GPHB5		-1		(HAND1)(HAND1|NR2F2)																		ISL1	-1	-1	-1		-1	(HEY2&MESP1)							Target
GPIHBP1		-1		(HAND2&NR2F2)																		ISLR		-1		-1	1	(SRF&TBX5)
GPM6A		1		(IRX4&TBX5)																		ITGA1	1			-1		(SRF&TBX5)						Target
GPR111		-1		(NKX2-5)																		ITGA10		1	1	1		(GATA4&SRF)(SRF>GATA4)											Target		Target	Target				Target
GPR113			1	(SRF)(HEY2|SRF)																		ITGA11	1	1	1			(NKX2-5>MESP1)(NKX2-5&TBX5)(NKX2-5>TBX5)	Target	Target					Target			Target
GPR12			1	(HEY2>ISL1)																		ITGA2		-1	-1			(MEF2C)(MEF2C|TBX5)
GPR133			1	(NKX2-5)																		ITGA3	1	1	1			(HEY2&MESP1)	Target		Target	Target	Target			Target	Target			Target		Target	Target	Target		Target
GPR141		-1		(NKX2-5&TBX5)																		ITGA4	1	1	1	-1		(TBX5)(NR2F2|TBX5)			Target	Target						Target
GPR149		-1		(MEF2A)(MEF2A|NKX2-5)																		ITGA5			-1			(HEY2&TBX5)								Target
GPR150		-1		(GATA6)																		ITGA6		-1	-1	-1		(ISL1&NKX2-5)(ISL1>NKX2-5)	Target						Target			Target
GPR151		-1		(SRF)																		ITGA7	1	1	1			(HAND2)
GPR155	1			(IRX4&TBX5)(TBX5>IRX4)	Target	Target	Target	Target	Target		Target											ITGA8		-1	-1	-1		(NR2F2)
GPR158		-1		(HAND2)																		ITGB3		1				(NKX2-5>GATA6)
GPR160	-1			(SRF)																		ITGB3BP				1	-1	(SRF)
GPR17			1	(HAND2&ISL1)																		ITGB5	1					(GATA6&MESP1)
GPR174			1	(MEF2A)																		ITGB8	1	1	1			(MESP1|SRF)	Target	Target		Target				Target		Target
GPR179		-1		(SRF)																		ITIH2	-1	-1	-1	1		(GATA6&MESP1)
GPR183		1		(MEF2A)(MEF2A|SRF)																		ITIH5	1	1	1			(MESP1&SRF)							Target
GPR22			1	(MEF2A|SRF)																		ITM2A	1	1	1			(GATA6&HAND1)(HAND1>GATA6)
GPR3	-1			(HAND1&SRF)																		ITPKA	-1					(MESP1)(MESP1>HEY2)
GPR37L1		-1	1	(HAND2&NR2F2)										Target			Target					ITPKB		-1		-1	1	(MEF2A>NKX2-5)(MEF2A&SRF)(MEF2A>SRF)
GPR4			1	(NR2F2)																		ITPR2	1	1	1			(MESP1)						Target
GPR50		-1		(GATA4)(GATA4|TBX5)																		ITPR3	-1	-1	-1			(MESP1)														Target		Target		Target
GPR62		-1	1	(SRF)																		ITSN2		1	1			(GATA6&HEY2)
GPR65		-1	1	(GATA4)(GATA4>MEF2A)																		IZUMO4	-1	-1				(MESP1)(MESP1|SRF)
GPR75		-1		(NKX2-5)																		JAG1	-1	-1	-1			(HAND2)	Target	Target	Target	Target	Target	Target	Target	Target	Target	Target			Target	Target
GPR98		-1		(ISL1&TBX5)																		JAG2		-1	-1			(HAND2)(HAND2>GATA6)
GPRC5A			1	(HAND1)																		JAK2	1	1	1			(HEY2)											Target	Target	Target	Target	Target		Target	Target	Target
GPRC5B		-1		(HAND2)		Target			Target		Target											JAKMIP3	-1	-1	-1			(HAND2&MESP1)(HAND2>MESP1)
GPRIN1			-1	(TBX5)																		JAM2		1	1			(MEF2A&TBX5)
GPRIN3			1	(NR2F2)																		JAZF1	1	1	1			(HAND1)(HAND1>NKX2-5)	Target	Target	Target	Target	Target	Target	Target	Target	Target	Target
GPSM1	1			(HAND2&NR2F2)									Target	Target			Target	Target	Target			JDP2		-1				(GATA4&HEY2)
GPX3			-1	(TBX5)(NKX2-5|TBX5)																		JMJD7		1				(MEF2A>TBX5)
GRAMD3		1		(GATA4&SRF)(SRF>GATA4)																		JPH1			1			(GATA4&HEY2)
GRAMD4		1		(NR2F2)																		JPH3		-1	-1			(HAND2)(HAND2>GATA6)																Target
GRAP2	1		-1	(HAND1&SRF)																		KANK2	1	1	1			(HAND2&MESP1)														Target	Target	Target	Target		Target
GRB7		-1		(NKX2-5&NR2F2)																		KAT2A		-1	-1			(HAND2>GATA6)
GREB1L	1			(NR2F2)																		KAT2B		1	1			(MESP1)
GREM1	1			(HAND1&SRF)								Target			Target			Target	Target	Target		KAZALD1			-1			(HEY2&MESP1)(HEY2>MESP1)
GRHL3	1			(NKX2-5&SRF)																		KBTBD13	-1					(HAND2&TBX5)
GRIA3		1		(SRF>TBX5)																		KBTBD8	-1	-1	-1			(HEY2&MESP1)	Target			Target	Target	Target	Target	Target		Target
GRIA4		1		(HEY2&MEF2C)																		KCNA4	1	1	1	1		(GATA6&TBX5)
GRID1	1			(HEY2&NR2F2)(HEY2>NR2F2)																		KCNA5			-1			(HAND2&MESP1)	Target	Target		Target	Target
GRID2		-1		(TBX5)(HAND1|TBX5)(HAND2|TBX5)																		KCNAB1		1		1		(GATA4&SRF)(SRF>GATA4)
GRID2IP		-1		(GATA6)(GATA6|HAND1)																		KCNC3	-1	-1	-1			(MESP1)											Target		Target	Target	Target	Target		Target	Target
GRIK5		-1		(HAND2&NKX2-5)													Target					KCNC4		1	1			(HAND1&HAND2)
GRIN1		-1		(HAND1&NR2F2)													Target					KCND1		-1	-1	-1		(HAND1)(HAND1>GATA6)(HAND1|NR2F2)
GRIN2D	-1		1	(NR2F2&TBX5)										Target			Target					KCND3	1	1	1	1	-1	(HAND1&HAND2)											Target	Target		Target	Target	Target	Target		Target
GRIN3B			1	(HEY2>ISL1)																		KCNH7	-1	-1	-1			(HEY2&MESP1)	Target	Target					Target		Target
GRK4	1			(HAND1)																		KCNIP1	1					(MEF2A&MESP1)
GRK5	1	1		(NR2F2&TBX5)									Target				Target					KCNIP2	-1				1	(GATA6&HAND2)							Target			Target
GRK7		-1		(MEF2A)(MEF2A|MEF2C)																		KCNJ12	-1	-1	-1			(HEY2&MESP1)							Target				Target		Target	Target	Target	Target
GRM4	-1			(GATA6&SRF)																		KCNJ2	1	1	1	1		(MEF2A&TBX5)	Target	Target	Target	Target	Target	Target		Target	Target	Target
GRTP1	-1			(MEF2C)	Target	Target			Target													KCNJ3	1	1	1			(HAND1&HAND2)
GSC2			1	(TBX5)																		KCNJ4	1	1	1			(HAND2)(HAND1|HAND2)
GSDMD	-1			(TBX5)																		KCNJ5		1	1			(TBX5)
GSG1L		-1		(GATA6&HEY2)																		KCNJ8	1	1	1			(SRF>ISL1)
GSTM2			1	(HAND2)(HAND2>TBX5)																		KCNK12		-1	-1			(GATA4&GATA6)
GSTM3		1		(TBX5)								Target	Target		Target	Target	Target	Target	Target			KCNK13			1		1	(GATA4&SRF)(SRF>GATA4)
GSTO2	-1			(NKX2-5&SRF)																		KCNK6	1	1	1			(MESP1&SRF)(SRF>MESP1)											Target	Target	Target	Target	Target	Target		Target	Target
GTF2A1L			1	(SRF>NKX2-5)																		KCNMA1	1					(HEY2&MESP1)
GTPBP3	-1			(GATA6&HEY2)																		KCNMB1			1			(SRF)
GTSF1	-1			(IRX4)																		KCNMB3	1					(NKX2-5>MEF2A)
GUCA2A	1			(GATA4)(GATA4|GATA6)																		KCNQ1		1	1			(HAND1&HAND2)			Target
GUCY1A2		1		(SRF)(HAND2|SRF)																		KCNQ3	-1			1		(GATA6&MESP1)
GUCY1A3	1			(HAND1)																		KCNQ4	-1	-1				(GATA6>HEY2)					Target	Target
GUCY1B3		1		(HAND2)																		KCNS2	1	1	1	1		(HEY2&TBX5)
GYLTL1B	-1			(HAND2)									Target	Target			Target	Target				KCNS3	-1	-1	-1			(HEY2&MESP1)
GZMK			1	(HAND1&SRF)																		KCNT2	-1	-1	-1			(HAND1&MESP1)
H19		1		(HAND2&NR2F2)																		KCNV1	1	1	1			(MESP1)			Target	Target	Target				Target	Target
H1F0			1	(GATA6>HAND1)																		KCTD12		-1	-1			(HAND2>GATA6)
H1FX		1		(GATA6&HEY2)(HEY2>GATA6)																		KCTD16		-1	-1	-1		(HEY2|NKX2-5)
HAND1	1			(ISL1)(HEY2|ISL1)(ISL1>HEY2)																		KCTD19		1		1		(HEY2)
HAND2		1		(GATA6&MEF2A)(MEF2A>GATA6)	Target			Target	Target		Target											KCTD8		1	1		1	(SRF>GATA6)
HAO2		-1		(TBX5)																		KDELR3	1			-1		(HEY2&MESP1)
HAPLN1	1			(HEY2&MEF2A)																		KDM3A	-1	-1	-1			(HEY2&MESP1)
HAPLN2			1	(SRF)																		KDM4B			-1			(MESP1)																		Target
HAS1			1	(NR2F2&TBX5)										Target			Target					KDM4D		-1				(MESP1)(MESP1|NR2F2)
HAS2	1			(MEF2A|NKX2-5)	Target	Target			Target													KDM6B	-1	-1	-1			(HAND2&MEF2C)											Target		Target	Target	Target	Target
HAS3		-1		(HEY2)(HEY2|NR2F2)													Target					KDR	-1	-1	-1	-1		(GATA6|MESP1)	Target	Target	Target	Target	Target	Target				Target				Target			Target	Target
HAVCR1	1			(NKX2-5)																		KEL			1		1	(GATA6)(GATA6|HAND1)
HBE1			-1	(GATA4)																		KHDRBS2	-1	-1	-1			(HEY2&MESP1)
HCLS1		-1		(NKX2-5)																		KHDRBS3	1	1	1			(MESP1&NKX2-5)						Target		Target
HCN1		1		(HAND1&HEY2)																		KHNYN		-1				(HAND1)(HAND1>MESP1)																Target
HCN2		-1		(NR2F2)(GATA6|NR2F2)	Target	Target																KIAA0895	1	1	1			(GATA6&NKX2-5)(GATA6>NKX2-5)				Target		Target		Target	Target	Target
HCN4		1		(HEY2)(HEY2>GATA6)	Target	Target		Target	Target													KIAA1522		-1				(GATA6&HEY2)
HCP5		-1		(NR2F2)																		KIF11		1				(MESP1)
HCRT		1		(SRF)(HAND2|SRF)																		KIF14		1				(TBX5)
HCRTR2	1	-1		(MESP1>NKX2-5)(NKX2-5>MESP1)																		KIF18A	1	1	1			(MEF2A&SRF)
HCST	-1			(HAND1)(GATA6|HAND1)																		KIF18B		1				(ISL1)(ISL1|TBX5)
HEATR4			1	(SRF)																		KIF1A	-1	-1	-1			(MESP1)
HEG1	1			(HEY2&NR2F2)																		KIF20A		1	1			(MEF2A)
HELB		-1		(MEF2C&NR2F2)(MEF2C>NR2F2)																		KIF21A		1	1			(HAND2&SRF)(SRF>HAND2)
HEPN1			1	(HAND1&HEY2)(HEY2>HAND1)																		KIF21B	-1	-1	-1			(GATA6&HAND2)(HAND2>GATA6)	Target	Target
HES1	1			(GATA6&HAND1)	Target				Target		Target	Target			Target			Target				KIF23	1	1	1			(MESP1)				Target
HES2		-1		(NKX2-5&TBX5)																		KIF24	1	1	1			(SRF)(SRF|TBX5)
HES3	-1	-1	1	(GATA6>HAND1)																		KIF2C		1				(MESP1)
HES4	-1	1		(MEF2C)																		KIF3C		-1	-1			(GATA6&HAND1)
HES6	-1			(HEY2)(HEY2>HAND1)																		KIF4A	1	1				(HAND2&MEF2A)(HAND2>MEF2A)
HES7	-1			(HEY2&TBX5)																		KIF5C	-1	-1	-1	1		(HEY2&MESP1)				Target
HEY1	1	1		(NR2F2)																		KIF7		-1	-1			(HAND2)(HAND2>GATA6)																Target
HEYL		1		(SRF>HEY2)																		KIFAP3	1					(HAND1&TBX5)
HGF	1		1	(HAND1&HEY2)			Target															KIFC1		1	1			(MESP1)(MESP1|TBX5)
HHATL			1	(NR2F2&TBX5)																		KIRREL3	-1					(MESP1)(HAND1|MESP1)
HHIP	1	-1	1	(GATA4&HEY2)																		KIT			-1			(GATA6&TBX5)									Target
HHIPL2	1	-1		(HAND1&SRF)(HAND1>SRF)																		KITLG	1					(GATA6&NKX2-5)(NKX2-5>GATA6)				Target	Target				Target	Target
HHLA1		-1		(ISL1&TBX5)																		KLF10	1			-1		(GATA6&TBX5)				Target		Target		Target			Target	Target		Target	Target	Target	Target		Target
HHLA3		-1		(GATA6)																		KLF15	-1					(GATA6&MESP1)
HIF3A			1	(NKX2-5&NR2F2)																		KLF5		1	1			(HAND1&IRX4)											Target		Target	Target	Target	Target
HIPK3		1		(GATA6>HEY2)																		KLF6		1				(HEY2&MEF2A)																Target
HIST1H1A			-1	(HAND2)																		KLF8		-1				(HAND1&SRF)
HIST1H1B			-1	(MEF2A)																		KLF9	1	1	1			(MEF2A&MESP1)	Target		Target	Target		Target
HIST1H1C			-1	(HAND1&HEY2)																		KLHL13	1	1	1			(GATA6)	Target			Target
HIST1H1D			-1	(MEF2A&SRF)(MEF2A>SRF)							Target											KLHL3		1	1			(HAND2&SRF)(SRF>HAND2)
HIST1H1E			-1	(HAND1&HEY2)																		KLHL38		1	1	1		(MEF2A&TBX5)
HIST1H1T			-1	(SRF)																		KLHL4			1			(GATA4&SRF)
HIST1H2AA		-1		(HEY2&MEF2A)																		KPNA2	1					(HAND1&MEF2C)											Target	Target	Target	Target	Target	Target		Target	Target
HIST1H2AB			-1	(GATA6&HEY2)(HEY2>GATA6)																		KRBA1		1	1			(SRF)(MESP1|SRF)
HIST1H2AC			-1	(HAND1)(HAND1|MEF2A)																		KRT18	1		1			(HAND2&TBX5)											Target		Target	Target	Target	Target		Target
HIST1H2AD			-1	(GATA6&TBX5)(GATA6>TBX5)																		KRT19	-1	-1	-1	-1		(GATA4)											Target		Target	Target	Target	Target
HIST1H2AE			-1	(HAND1&HEY2)																		KRT8	1		1			(HEY2&TBX5)											Target	Target	Target	Target	Target	Target		Target
HIST1H2AG			-1	(HAND1&HEY2)(HEY2>HAND1)																		KRT80	1	1	1	-1		(GATA6&MESP1)				Target		Target					Target	Target	Target	Target	Target	Target		Target	Target
HIST1H2AH			-1	(HAND1&HEY2)																		KSR1	-1	-1	-1			(TBX5)
HIST1H2AI			-1	(HAND1&HEY2)(HEY2>HAND1)																		KY	1	1	1		1	(MEF2A&MESP1)
HIST1H2AJ			-1	(HAND1&HEY2)																		L3MBTL4	-1					(HEY2&MESP1)
HIST1H2AK			-1	(HAND1&HEY2)																		LAMA1	-1	-1	-1	-1	-1	(SRF)
HIST1H2AL			-1	(HAND1)(HAND1|IRX4)																		LAMA3		1	1	1		(MEF2A&TBX5)
HIST1H2AM			-1	(HAND1&HEY2)																		LAMA4		-1	-1			(GATA6&HAND1)
HIST1H2BA		-1		(MEF2A&SRF)																		LAMB1				-1		(MESP1&SRF)
HIST1H2BB			-1	(GATA6&SRF)																		LAMC3		-1	-1	-1		(GATA6&HEY2)
HIST1H2BC			-1	(MEF2A)(HAND1|MEF2A)																		LANCL1		1				(MEF2A&SRF)(SRF>MEF2A)
HIST1H2BD			-1	(HAND1&HEY2)										Target								LANCL3			1			(HEY2&MESP1)
HIST1H2BE			-1	(HAND1)(NKX2-5>GATA6)(HAND1|NKX2-5)																		LAP3		-1				(TBX5)
HIST1H2BF			-1	(GATA6&HAND1)																		LATS2	1	1	1			(NKX2-5>GATA6)		Target	Target	Target		Target		Target	Target	Target	Target	Target			Target		Target	Target
HIST1H2BG			-1	(HAND1&HEY2)																		LDB3		1	1			(HAND1&HAND2)
HIST1H2BH			-1	(HAND1)(NKX2-5>GATA6)(HAND1|NKX2-5)																		LDHA	-1	-1	-1	-1		(HEY2&ISL1)		Target					Target		Target
HIST1H2BI			-1	(GATA6)																		LDLRAD3	1	1	1			(GATA6)
HIST1H2BJ			-1	(HAND1&HEY2)(HEY2>HAND1)																		LEF1	-1	-1	-1			(HAND2)	Target	Target					Target		Target			Target	Target	Target		Target	Target	Target
HIST1H2BK			-1	(HAND1&HEY2)																		LEFTY2	1	1	1			(HEY2&MESP1)
HIST1H2BL			-1	(HAND1&HEY2)													Target					LETM2		1	1			(HAND1)(HAND1|ISL1)
HIST1H2BM			-1	(HAND1&HEY2)																		LGALS1	1	1	1	-1	1	(HAND2&MESP1)(HAND2>MESP1)
HIST1H2BO			-1	(HAND1&HEY2)																		LGALS3		1	1	1		(MESP1)
HIST1H3A			-1	(GATA6)																		LGALS3BP	1	1	1			(MESP1)(HAND1|MESP1)
HIST1H3B			-1	(GATA4&HEY2)																		LGALS8	1	1	1			(ISL1)(ISL1|MESP1)
HIST1H3C			-1	(GATA6&SRF)																		LGI2	1	1				(GATA6&HEY2)
HIST1H3D			-1	(HAND1&SRF)																		LGR4	1	1	1			(IRX4&SRF)	Target		Target	Target	Target					Target
HIST1H3E			-1	(HAND2)																		LHFPL1		-1	-1			(NKX2-5)(NKX2-5>NR2F2)
HIST1H3F			-1	(HAND1)(NKX2-5>GATA6)(HAND1|NKX2-5)																		LHFPL2	-1	-1	-1			(MESP1)	Target	Target	Target		Target		Target	Target		Target
HIST1H3G			-1	(GATA6)																		LHPP	-1	-1	-1			(GATA6)(GATA6|MESP1)
HIST1H3H			-1	(HEY2>HAND2)																		LHX1	1		1			(GATA6&TBX5)
HIST1H3I			-1	(GATA6&SRF)																		LHX4		1				(HAND1)
HIST1H3J			-1	(HAND2&TBX5)(HAND2>TBX5)																		LIMA1		-1	-1	-1		(GATA4&HEY2)
HIST1H4A			-1	(GATA6&SRF)(SRF>GATA6)																		LIMD2	-1	-1	-1	-1		(GATA6&HEY2)	Target		Target		Target		Target		Target	Target	Target		Target	Target	Target	Target		Target
HIST1H4B			-1	(NR2F2)																		LIMK1		-1	-1			(GATA6&HAND2)(HAND2>GATA6)
HIST1H4C			-1	(SRF&TBX5)																		LIMS2			1			(SRF)
HIST1H4D			-1	(GATA6)								Target	Target	Target	Target		Target		Target	Target		LIN28B	-1	-1	-1	-1		(IRX4&NKX2-5)	Target		Target		Target		Target	Target	Target	Target	Target	Target	Target	Target	Target	Target	Target	Target	Target
HIST1H4E		1		(HAND2&TBX5)																		LIN37	1			-1		(MESP1&SRF)											Target	Target		Target	Target	Target			Target
HIST1H4F			-1	(GATA4&SRF)(SRF>GATA4)																		LIN7A	1	1	1	1		(HAND1&NKX2-5)			Target	Target	Target				Target	Target
HIST1H4H			-1	(GATA4&SRF)(SRF>GATA4)																		LIN9	1	1	1			(GATA6&HEY2)
HIST1H4I			-1	(HEY2)(HEY2>NR2F2)																		LINGO1	-1	-1	-1			(HAND1&MESP1)
HIST1H4J			-1	(NR2F2&SRF)																		LIPG	-1	-1	-1	-1		(HAND2&MESP1)(HAND2>NKX2-5)
HIST1H4K			-1	(NR2F2&SRF)																		LIPT2		-1				(HAND1)
HIST1H4L		1	-1	(IRX4&SRF)																		LIX1	-1	-1	-1	-1		(GATA6&HAND1)(GATA6>HAND1)
HIST2H2AA3			-1	(GATA6&HEY2)(GATA6>HEY2)										Target			Target					LMBRD2			-1			(HEY2&MESP1)
HIST2H2AB			-1	(TBX5)(GATA4|TBX5)										Target			Target	Target				LMCD1	1			-1		(SRF>HAND1)(IRX4&SRF)
HIST2H2AC			-1	(HAND1&HEY2)													Target					LMNA	1	1	1			(SRF&TBX5)
HIST2H2BE			-1	(HAND1&HEY2)													Target					LMNB1	1	1				(MESP1)
HIST2H2BF			-1	(MEF2A&SRF)																		LMO2	-1	-1	-1			(HAND1&IRX4)
HIST2H3D			-1	(HEY2&MEF2A)(MEF2A>HEY2)																		LMO7	1	1	1			(HAND1&MEF2A)				Target		Target
HIST2H4A			-1	(SRF)																		LMOD1	1					(GATA6&MESP1)
HIST2H4B	1	-1		(NR2F2)																		LMOD2	1	1	1			(HAND2>MEF2A)
HIST3H2BB			-1	(HEY2>IRX4)																		LMOD3	1	1	1	1		(IRX4|MEF2A)																		Target
HLX	1	1	-1	(HAND2&MEF2C)																		LMTK3	-1	-1	-1			(IRX4)													Target	Target	Target	Target		Target
HMGB1			-1	(GATA6&HEY2)										Target					Target			LNX1	1					(HEY2&MESP1)
HMGB2			-1	(HAND2&NR2F2)					Target													LNX2	1	1	1			(HAND2>SRF)											Target	Target			Target	Target			Target
HMGCLL1	1			(GATA6)		Target		Target	Target	Target												LONP1		-1				(HEY2&MESP1)
HMGCR	-1			(HAND2)	Target	Target			Target													LONRF2	1	1	1			(MESP1)		Target		Target		Target				Target
HMGCS1	-1			(GATA6)(GATA6|NR2F2)	Target		Target		Target		Target											LOX	1			-1		(SRF&TBX5)		Target					Target			Target
HMGCS2		1	-1	(TBX5)																		LOXL3	-1	-1	-1			(MESP1&NKX2-5)	Target		Target				Target		Target	Target
HMGN2			-1	(GATA6&HEY2)					Target													LOXL4				-1		(MEF2A&MESP1)	Target	Target	Target	Target	Target	Target	Target		Target
HMMR			-1	(NR2F2)(GATA6|NR2F2)										Target								LPAR2	-1	-1	-1			(HAND2&MESP1)(HAND2>MESP1)
HN1			-1	(HAND1&MEF2A)(MEF2A>HAND1)																		LPAR3	1	1	1			(NKX2-5)
HN1L			-1	(ISL1)(ISL1|MEF2A)																		LPCAT2	1			-1		(TBX5)(MESP1|TBX5)
HNF1B	1			(HAND1)(HAND1>SRF)					Target													LPGAT1		-1	-1			(HEY2&MESP1)
HNMT	1		-1	(GATA4&SRF)(SRF>GATA4)																		LPL	1	1	1	1		(SRF)(SRF>TBX5)	Target						Target		Target	Target
HOOK1	-1	1		(MEF2A>HEY2)																		LRCH2		1				(HAND1)(GATA6|HAND1)
HOXA10			1	(IRX4&MESP1)																		LRFN5			-1			(GATA6&HEY2)(HEY2>GATA6)
HOXA11		-1		(HEY2&IRX4)											Target							LRP1		-1	-1			(HAND2&SRF)																Target
HOXA9	1			(HAND2&MESP1)																		LRP2	-1	-1	-1	-1		(MESP1)(MESP1>HEY2)
HOXB13		-1		(GATA6>HAND1)																		LRP2BP	-1					(MEF2C&SRF)					Target	Target		Target		Target
HOXB2	1			(MEF2A)																		LRP8		1				(GATA6&SRF)
HOXB3	1			(MEF2A)(HAND1|MEF2A)(MEF2A>SRF)																		LRPPRC			-1			(HEY2&MESP1)
HOXB5	1			(MEF2A&SRF)																		LRRC10	1	1	1			(HAND2)
HOXB6	1			(MEF2C&TBX5)																		LRRC17	1			-1		(MEF2A&MESP1)	Target			Target
HOXB8	1			(MEF2A&SRF)													Target					LRRC2	1	1	1			(MESP1)
HOXB9	1			(HAND2&HEY2)																		LRRC32	1			-1		(HEY2&TBX5)
HOXC11		-1	1	(NKX2-5&NR2F2)																		LRRC49	1	1	1			(SRF)
HOXC13			1	(SRF)																		LRRC4B	1	1	1			(HAND2>GATA4)											Target	Target	Target	Target	Target	Target	Target	Target	Target
HOXC4			1	(MEF2C&NR2F2)																		LRRC4C	1	1	1	1		(GATA4&MEF2A)
HOXD1		-1		(NKX2-5&TBX5)																		LRRC56	-1	-1	-1			(HEY2&MESP1)											Target		Target	Target	Target	Target
HOXD10			1	(NKX2-5&TBX5)																		LRRC6		-1	-1			(IRX4)
HOXD11		1		(GATA6&NKX2-5)																		LRRC7		1	1			(TBX5)(TBX5>MESP1)
HOXD12		-1	1	(NKX2-5&TBX5)																		LRRCC1		1				(MESP1)
HOXD13			1	(NKX2-5&TBX5)																		LRRK1	-1	-1	-1			(HAND2&MESP1)
HOXD4	1			(MEF2A>SRF)(NKX2-5&SRF)																		LRRN1		-1	-1			(SRF>TBX5)
HOXD8			1	(HAND2&NR2F2)																		LRRN2		-1		-1		(HAND2&TBX5)																Target
HOXD9		-1	1	(HAND2&MEF2C)																		LRRTM1		-1	-1			(GATA6)(GATA6>SRF)
HPCAL4		1		(HAND1&HEY2)																		LRRTM3	-1					(HAND2&TBX5)
HPDL	-1			(HAND1&SRF)																		LRSAM1			1			(HAND1&MESP1)(HAND1>MESP1)																Target
HPGD		-1		(HEY2|NR2F2)																		LSAMP		-1	-1	-1		(HAND2&TBX5)
HPN	-1	1		(HAND2)																		LTBP3	1		1			(GATA6&MESP1)											Target	Target	Target	Target	Target	Target	Target	Target	Target
HPS3		-1		(NR2F2)																		LTBP4		1	1			(HEY2&TBX5)													Target			Target
HR		-1		(HAND1&HEY2)																		LUM	1		1	-1		(GATA4)(GATA4>HAND1)
HRASLS		1		(MEF2A)(MEF2A>NKX2-5)																		LUZP2		1		1		(ISL1)(ISL1|MESP1)
HRASLS5	-1	-1		(GATA4|NR2F2)																		LYL1		-1		-1		(GATA6&TBX5)
HRC		1		(HAND2&NR2F2)													Target	Target				LYN	-1	-1	-1			(MESP1)
HRCT1		-1		(NKX2-5)(HAND2|NKX2-5)																		LYNX1			1			(HAND1)(HAND1>MESP1)(MESP1>HAND1)
HRH3		-1		(GATA6&HEY2)													Target					LYPD1	1	1	1			(MEF2A&MESP1)
HRK		-1		(GATA4&MEF2A)(GATA4>MEF2A)																		LYPD6	1	1				(GATA6>NKX2-5)(HEY2&MESP1)
HRSP12			-1	(HAND1)																		LYPD6B		-1	-1			(MESP1)(MESP1>HEY2)
HS2ST1		1		(HAND2)(HAND2>GATA6)(HAND1|HAND2)	Target	Target		Target	Target													LYSMD2	1	1	1			(HEY2&MESP1)
HS3ST3A1	1	-1		(HEY2)																		LZTS1		-1	-1	-1		(SRF)(SRF>TBX5)					Target	Target		Target
HS3ST6	-1	-1		(GATA6)																		MAB21L2			-1	-1		(NKX2-5&TBX5)
HSD11B1			1	(MEF2C&NR2F2)																		MAD2L1		1				(GATA6)		Target
HSD17B13		-1	1	(HAND1&ISL1)																		MAEL	1	1	1			(SRF)(GATA4&GATA6)(SRF>GATA4)
HSD17B8	-1			(HAND1&HEY2)																		MAF		-1		-1		(GATA6&IRX4)	Target									Target
HSF4		-1	1	(GATA4&NR2F2)								Target	Target	Target	Target		Target		Target	Target		MAFB		-1	-1			(GATA6&MEF2C)(GATA6>NKX2-5)					Target
HSF5		-1	1	(NKX2-5>TBX5)										Target								MAFF	-1	-1				(HAND1)(HAND1|HAND2)
HSP90AA1		-1		(HAND1&HEY2)	Target	Target			Target		Target											MAFK	1	1	1			(MESP1)															Target	Target			Target
HSP90AB1	-1			(HEY2&SRF)								Target		Target			Target					MAGEL2		-1	-1	-1		(GATA4&GATA6)
HSPA2		-1		(GATA6&HAND1)																		MAGI2	-1	-1	-1			(HEY2&MESP1)
HSPB1		1		(MEF2C|NR2F2)								Target	Target	Target			Target	Target	Target			MAK	-1		-1	1		(MEF2A&MESP1)
HSPB2		1		(NR2F2)(HAND1|NR2F2)																		MAML2	1	1	1			(HAND1&MESP1)
HSPB3			1	(MEF2A&MEF2C)																		MAMLD1	1					(MEF2A&MESP1)
HSPB6		-1		(HAND1&HEY2)													Target					MANF		-1				(HAND2)
HSPB7		1	1	(GATA4&HAND1)																		MANSC1	1		1			(GATA6&MESP1)
HSPG2			1	(NR2F2)																		MAOB	1	1	1		1	(GATA6)
HTATIP2	-1			(GATA6&HAND2)(HAND2>GATA6)																		MAP1A				-1		(MEF2A&MESP1)	Target	Target	Target	Target	Target	Target	Target		Target	Target
HTR1A			1	(HAND2&NR2F2)(NR2F2>HAND2)																		MAP1LC3A	1					(SRF)
HTR1D		-1		(TBX5)																		MAP2	1	1	1			(NKX2-5&TBX5)
HTR3A		-1		(HEY2>HAND2)																		MAP2K6	-1	-1	-1	-1		(NKX2-5)(NKX2-5>SRF)
HTR5A			1	(HAND2)(HAND2>GATA4)(HAND1|HAND2)																		MAP3K1	-1	-1	-1			(HEY2&MESP1)
HTR7		-1		(HAND1&HEY2)																		MAP3K14		1	1			(HAND1)(HAND1>MESP1)
HTRA1	1			(HEY2>GATA4)																		MAP3K5	1	1	1			(HAND2)
HUNK		1		(HAND1&HEY2)					Target		Target											MAP3K8	-1	-1	-1			(TBX5)
HYAL2		1		(NKX2-5&TBX5)																		MAP4	1	1	1			(HEY2)
IAPP			1	(SRF)																		MAP4K2	-1	-1				(MESP1)
ICAM1		-1		(HAND2)																		MAP4K4		1				(MESP1)(MESP1>HEY2)								Target
ICAM5			1	(TBX5)																		MAP6D1	-1	-1	-1			(MESP1)
ID1	1			(GATA6>HAND1)														Target				MAP7	-1	-1	-1	-1		(HAND2)
ID2	1			(HEY2&MEF2A)								Target	Target	Target		Target			Target	Target		MAPK10			-1			(GATA6&SRF)													Target
ID3	1			(GATA6)(GATA6|MEF2A)														Target				MAPK12		-1	-1			(MESP1&NKX2-5)
ID4	1			(HAND1>NKX2-5)	Target			Target	Target		Target											MAPK13	-1	-1	-1			(HEY2&MESP1)
IDH2		1		(HEY2>MESP1)									Target				Target	Target				MAPK4	-1	-1	-1			(HAND2&MESP1)
IDO1	-1	-1		(SRF)(HAND1|SRF)																		MAPRE2	1	1	1			(MEF2A&SRF)
IER5		-1		(GATA6&MEF2A)																		MAPT	-1	-1	-1			(HEY2&MESP1)
IFI16	1			(SRF)																		MARS2	-1	-1	-1			(MESP1)	Target									Target
IFI30	-1	-1		(MESP1)																		MARVELD1		-1	-1	-1		(HEY2)(HEY2>HAND2)
IFI6	1			(MESP1&SRF)																		MARVELD2	-1	-1	-1			(MESP1)
IFIT1		1		(GATA4)																		MASP1		-1	-1			(GATA6&HAND2)
IFIT2			1	(MEF2A)																		MAST1			-1			(GATA6&MESP1)
IFITM1	-1	-1	1	(HAND1)(HAND1|MESP1)																		MAST2			1			(GATA6)(GATA6|HEY2)																Target
IFNA16		-1	1	(GATA4)																		MASTL		1				(HAND1)
IFNA2	-1			(GATA4)																		MAT1A			1			(HAND2)
IFNA5			1	(GATA4)																		MATN3		-1	-1			(NR2F2)
IFRD2	-1			(HAND1)(HAND1>MESP1)																		MBNL1		1	1			(HEY2&MEF2A)											Target		Target			Target	Target
IGDCC3		1		(MESP1)(MESP1>GATA6)																		MBOAT1		1	1	1		(MESP1)
IGF2	1			(HAND1&MESP1)								Target	Target	Target	Target	Target	Target	Target	Target	Target		MBTPS1			1			(MESP1)
IGFBP2	-1			(HAND2&MESP1)(HAND2>MESP1)																		MCAM	1	1	1			(HEY2&ISL1)													Target	Target	Target	Target		Target
IGFBP5	1	1		(GATA4&GATA6)				Target	Target		Target											MCF2L2	-1	-1	-1			(MESP1)
IGFBP7		1		(HEY2|NR2F2)																		MCM10		1				(HAND1)(HAND1|HAND2)
IGSF9B		-1		(NR2F2&TBX5)																		MCM2		1	1			(HAND2)								Target
IHH	1		-1	(MEF2A&SRF)																		MCM5	1	1	1			(GATA6&HEY2)
IL11		-1		(GATA6&MESP1)	Target									Target			Target					MCM6		1				(GATA6)
IL13		-1	1	(MESP1&NKX2-5)																		MCM7		1				(HAND2>SRF)													Target			Target
IL15		-1		(TBX5)																		MCOLN3	-1					(IRX4&NKX2-5)(NKX2-5>IRX4)
IL17A		-1	1	(SRF)(GATA4|SRF)(SRF|TBX5)																		MDFI		-1	-1			(GATA6&HEY2)
IL17B		1		(GATA4&MESP1)(GATA4>MESP1)																		MDFIC	1	1	1			(IRX4)				Target						Target
IL17C		-1	1	(MESP1|TBX5)										Target			Target					MDGA1	1	1	1			(GATA6)
IL17D		1		(HAND1&HEY2)																		MDGA2	-1	-1	-1			(MEF2A&MESP1)
IL1F10			1	(SRF>GATA4)																		ME1	1	1				(IRX4)(IRX4>TBX5)
IL1RAP		-1		(MESP1)																		ME3	1	1	1			(HEY2&MESP1)
IL1RAPL2		-1		(MESP1)(MESP1>HAND2)																		MEF2C	-1	-1	-1			(HAND2&IRX4)	Target						Target			Target
IL23A	-1	-1		(HEY2>HAND2)																		MEGF10		-1	-1	-1		(MESP1)
IL25		1		(MESP1&TBX5)																		MEGF6	1	1	1			(HAND1&MESP1)
IL31		-1		(MESP1)																		MEGF9	1	1	1			(IRX4&NKX2-5)				Target						Target
IL34	-1			(HEY2)																		MEIS3		-1	-1			(SRF>MEF2A)													Target			Target
IL6		-1		(GATA6&MESP1)									Target				Target					MELK		1				(MESP1)
IL6ST	1			(MESP1)(HAND2|MESP1)	Target	Target		Target	Target	Target												MEST		-1		-1		(SRF&TBX5)	Target						Target			Target
IL7			1	(GATA4)(GATA4>GATA6)																		METTL11B	1	1	1			(MESP1)(MESP1|TBX5)
IL7R		1		(SRF)																		MEX3B	1		1			(HAND1&HAND2)				Target		Target	Target		Target	Target
IL9	1			(MEF2A)(MEF2A>NKX2-5)																		MFAP4	1	1	1			(GATA4>HAND2)(HAND2&MESP1)											Target				Target	Target
ILDR2		1		(ISL1&MESP1)																		MFAP5	1					(MESP1&SRF)(MESP1>SRF)				Target		Target
IMMP1L			-1	(GATA6&HEY2)(HEY2>GATA6)																		MFGE8	1	1	1			(MESP1)(MESP1|TBX5)
IMPG1		-1		(GATA4)																		MFHAS1			-1			(HEY2&MESP1)
IMPG2	1			(GATA4)																		MFSD6	1	1	1	1		(HEY2>NR2F2)
INA			-1	(HEY2&MESP1)																		MGAT4A	1	1	1			(HAND1)(HAND1>MESP1)	Target			Target	Target	Target		Target	Target	Target
INHBB		-1		(GATA4&MESP1)																		MGAT4C		1	1			(GATA6)(GATA6>HAND2)
INHBE	-1		1	(HAND1>HAND2)	Target	Target			Target													MGLL	1	1	1	1		(GATA6)	Target			Target
INPP4B	1			(HAND2&NKX2-5)																		MGP	1	1	1			(MESP1)
INPP5D		-1		(MESP1)																		MICAL1		-1	-1			(GATA6)
INPP5J	-1			(HAND1)																		MICALL2		-1				(HAND1)																Target
INSIG1	-1			(HEY2)																		MIXL1			-1			(HAND1&MESP1)
INSL3			1	(MESP1&NKX2-5)																		MLLT11	1	1	1			(HAND2)				Target		Target			Target			Target		Target	Target	Target	Target		Target
INSM1		-1		(MEF2A&MESP1)																		MMD	-1	-1	-1			(GATA6&MESP1)	Target		Target	Target	Target	Target		Target		Target
IQCF2		-1		(HAND1)																		MME	1		1	-1		(SRF&TBX5)
IQCF6	-1			(HAND1&MESP1)(HAND1>MESP1)																		MMP1	-1	-1	-1	-1		(TBX5)(GATA4|TBX5)					Target	Target
IQGAP3		1		(ISL1)																		MMP14			-1	-1		(GATA6&MESP1)			Target										Target			Target
IRF1		-1		(MESP1&NKX2-5)					Target													MMP15		1	1			(MESP1)
IRF2BP2		1		(MESP1&NR2F2)			Target	Target	Target		Target											MMP16	1	1	1			(HEY2&MESP1)								Target								Target
IRF4		-1		(NKX2-5&TBX5)																		MMP2	1			-1		(GATA6&MESP1)	Target						Target		Target	Target	Target	Target	Target	Target	Target	Target	Target	Target
IRF5		-1		(SRF)																		MMP23B	1	1	1			(GATA6)(GATA6|HEY2)
IRF6	-1			(GATA4)(GATA4|MESP1)(GATA4>MESP1)																		MMP24	1	1	1			(HEY2&MESP1)
IRF8		1		(TBX5)																		MMRN2	-1					(HAND2&MESP1)
IRS4		-1		(NR2F2)																		MN1		-1	-1	-1		(MEF2A)(MEF2A>TBX5)				Target	Target
IRX1	1			(GATA6>MESP1)																		MOCOS	1	1	1	-1		(MESP1)
IRX3	1	1		(HAND2&TBX5)																		MOCS1		-1				(NR2F2)
IRX4		1		(MESP1&NR2F2)																		MOXD1			-1			(HEY2)(HEY2>MESP1)
IRX5	1	1		(HAND2&TBX5)																		MPI		-1	-1			(HAND1&MESP1)(HAND1>MESP1)(HAND1>NKX2-5)
ISL1	1	1		(NR2F2)(NR2F2>MESP1)																		MPP3	1	1	1	1		(HAND2&HEY2)(HAND2>HEY2)
ISL2		-1		(GATA6>MESP1)																		MPP5	1	1	1			(GATA6&HEY2)(GATA6>HEY2)	Target	Target		Target	Target	Target		Target	Target	Target
ISLR2	-1	-1		(NKX2-5>MESP1)											Target							MPZL1			-1			(MESP1)
ITGA1		1		(NKX2-5)(NKX2-5|SRF)																		MRAP2		-1	-1			(HEY2)(HEY2>TBX5)
ITGA11		1		(MESP1&NKX2-5)																		MRAS	1	1	1			(GATA6&HAND1)(GATA6>HAND1)																		Target
ITGA2			1	(MEF2C)(MEF2C>TBX5)																		MRC2		-1	-1	-1		(HEY2&MESP1)(HEY2>MESP1)													Target			Target
ITGA2B			1	(NKX2-5)																		MRM1		-1	-1			(GATA6&SRF)
ITGA3		1		(HEY2&MEF2A)		Target	Target	Target			Target		Target	Target			Target					MSH5				1		(HAND2&TBX5)(HAND2>TBX5)
ITGA6	-1	-1		(MESP1&TBX5)(TBX5>MESP1)																		MSI1	-1	-1	-1			(GATA6)
ITGA8	1			(NR2F2)																		MSN	1					(GATA6&MESP1)	Target	Target	Target	Target	Target	Target				Target
ITGA9	1			(GATA6>MESP1)																		MSRA		1	1			(MEF2A&NKX2-5)
ITGAD			1	(MESP1)																		MST1	-1	-1	-1			(HAND1&HAND2)
ITGB3		1	1	(NKX2-5)(GATA6|NKX2-5)	Target		Target	Target	Target	Target	Target											MSX1		-1		-1		(HAND1&SRF)
ITGBL1		-1	1	(HAND1&MESP1)(HAND1>MESP1)																		MSX2	-1	-1	-1	-1		(GATA6&NKX2-5)
ITIH2			1	(GATA6&SRF)(SRF>GATA6)																		MT1E	1	1	1			(MEF2A&MEF2C)(MEF2A>MEF2C)
ITPR2		-1		(MESP1>NR2F2)																		MT2A		1	1	-1		(MESP1)																		Target
IVL			1	(MEF2A>HAND1)																		MTHFD2		-1	-1			(HAND2)
IZUMO1		-1		(HAND1)																		MTHFS		-1				(MESP1)(MESP1|TBX5)																Target
JAG2			1	(HAND2&NR2F2)																		MTUS1	1	1	1			(GATA6&MESP1)											Target	Target		Target	Target	Target			Target
JAKMIP1		-1		(MESP1)																		MTUS2	1	1	1			(MESP1)
JAKMIP3		-1		(HAND2&NR2F2)																		MUC1		-1	-1			(GATA4&MEF2A)							Target						Target
JARID2		-1		(GATA6&HEY2)	Target	Target			Target	Target	Target	Target	Target		Target			Target	Target	Target		MUC20	-1					(MESP1)(MESP1>HAND1)
JOSD2	1			(HAND1&MESP1)								Target		Target	Target	Target	Target		Target	Target		MXD3		1				(NR2F2)																Target
JPH1		1		(HAND1&MESP1)																		MXD4	1	1	1			(GATA6&MESP1)		Target	Target	Target		Target		Target
JPH2	1	1		(HAND2&MEF2C)																		MXRA7	1		1			(GATA6)(GATA6|MEF2A)
JPH4			1	(MESP1&TBX5)										Target			Target					MXRA8		-1		-1		(HAND2>MESP1)											Target		Target	Target	Target	Target		Target
KANK1		1		(GATA4)																		MYBL1		1	1			(HEY2&MEF2A)
KANK3		-1		(MESP1)																		MYBL2	1	1				(GATA6)(GATA6|HAND1)	Target						Target		Target	Target	Target		Target					Target	Target
KANK4		1		(SRF)(NR2F2|SRF)																		MYBPC3		1	1			(GATA6&MEF2C)(GATA6>MEF2C)
KAZALD1	1			(HEY2)(HEY2|MESP1)																		MYC			-1			(HAND2&SRF)(SRF>HAND2)	Target	Target	Target	Target	Target	Target	Target	Target	Target	Target	Target	Target	Target	Target	Target	Target	Target	Target	Target
KCNA1			-1	(MESP1&TBX5)(MESP1>TBX5)																		MYCBP2			-1			(GATA6|MESP1)
KCNA2		-1		(GATA6&HEY2)																		MYCN			-1			(HAND2&MESP1)						Target	Target		Target
KCNA4			1	(MESP1&TBX5)																		MYD88		-1	-1	-1		(HAND2)(HAND2|MESP1)
KCNA5		1		(HAND2&MEF2C)	Target			Target	Target		Target											MYH14			1			(MESP1)												Target	Target	Target	Target	Target	Target	Target	Target
KCNA7			1	(MEF2C)(MEF2A|MEF2C)																		MYH3			-1			(MEF2A&MESP1)
KCNAB3			1	(MESP1&NKX2-5)																		MYH6	-1	-1	-1			(GATA6&MEF2C)						Target
KCNC2			1	(GATA6)																		MYH7	1	1	1			(GATA6&HAND1)
KCNC4		-1		(HAND1&MESP1)																		MYH7B	-1					(MESP1)
KCND1		-1		(HAND1)(GATA6|HAND1)																		MYH9		-1	-1			(MEF2A&SRF)(SRF>MEF2A)					Target	Target
KCNG1		1		(GATA6|HEY2)																		MYL12A	1	1	1			(HAND2&MESP1)(HAND2>MESP1)
KCNG3		-1		(GATA6&SRF)																		MYL2	1	1	1		1	(MEF2A&TBX5)														Target
KCNH1	1			(ISL1)(ISL1>HEY2)																		MYL9	1		1			(SRF&TBX5)																		Target
KCNH2		1		(HAND2&MESP1)		Target			Target													MYLK	1	1	1	-1		(MEF2A&MESP1)	Target	Target				Target		Target		Target
KCNH4		-1		(NR2F2&TBX5)																		MYO10		-1	-1	-1		(HAND2>TBX5)
KCNH6		-1		(HAND1>MESP1)																		MYO15B	-1					(MESP1)
KCNH7		1		(HEY2&ISL1)																		MYO1B		-1	-1			(MESP1)(MESP1|SRF)
KCNH8		-1		(MESP1)(HEY2|MESP1)																		MYO1C			1			(MEF2A&MESP1)
KCNIP2			1	(HAND2&NR2F2)																		MYO1D		-1	-1			(GATA6&HAND1)
KCNIP3			1	(GATA6&MESP1)																		MYO1F	-1					(HAND2)(HAND2|SRF)	Target	Target		Target						Target
KCNIP4			1	(MESP1&TBX5)																		MYO6		-1	-1			(HEY2&ISL1)
KCNJ10		-1		(MESP1&NR2F2)																		MYO7A		-1	-1			(MESP1)
KCNJ11	-1			(HAND2|MESP1)																		MYOD1		1	1	1		(HAND1)																		Target
KCNJ14		-1		(HAND2&MESP1)													Target					MYOF		-1	-1	-1		(HAND2>MESP1)
KCNJ2		1		(ISL1&MESP1)	Target																	MYOG		1	1	1		(GATA4&HEY2)(HEY2>GATA4)
KCNJ3		1		(MESP1&SRF)			Target			Target												MYOM1	1	1	1			(MEF2A&NKX2-5)																		Target
KCNJ4		1		(HAND1&MESP1)																		MYOM2	-1			1		(MEF2A&MESP1)
KCNK1		-1		(HAND1&MESP1)																		MYOT		1	1			(HAND2>MESP1)
KCNK12		-1		(GATA4&MESP1)																		MYOZ1	1	1	1			(MEF2A>MESP1)
KCNK13		-1		(GATA4&HEY2)																		MYOZ2	1	1	1			(HEY2&MEF2C)(MEF2A>NKX2-5)
KCNK15	-1			(MESP1&TBX5)																		MYPN		1	1			(MEF2C)(MEF2C|TBX5)
KCNK16		-1		(MESP1)(HEY2|MESP1)																		MYRIP		1	1	1		(HAND2)
KCNK17		-1		(HAND2)																		N4BP2L1	1	1	1		1	(HAND1)	Target						Target		Target	Target
KCNK5			-1	(GATA6)(GATA6|MESP1)	Target	Target			Target													NAB2	1		1		1	(GATA6&TBX5)											Target	Target	Target	Target	Target	Target		Target	Target
KCNK7			1	(SRF>MESP1)										Target			Target					NACC2		1	1			(GATA6)(GATA6>HEY2)
KCNK9		-1		(GATA6&MESP1)																		NADSYN1	-1	-1	-1			(MESP1)
KCNMB4		-1		(GATA4&GATA6)(GATA4>GATA6)																		NAGS	-1	-1				(HAND1>GATA4)
KCNN2		1		(GATA6&MESP1)(MESP1>GATA6)																		NANOS1	1	1	1			(GATA6&MESP1)(GATA6>MESP1)						Target
KCNQ1		1	1	(HAND2&NR2F2)		Target		Target	Target	Target												NAP1L5	1					(HAND1&SRF)(SRF>HAND1)		Target	Target	Target	Target	Target		Target	Target
KCNQ5	1			(MESP1&NR2F2)																		NAPSA	-1	-1	-1			(MESP1)(MESP1>GATA6)													Target	Target
KCNS1		-1		(SRF)																		NAPSB	-1	-1	-1			(GATA6)(GATA6|MESP1)
KCNV1		1	1	(MESP1)																		NAT1	1		1			(HAND2>HAND1)
KCP	1			(HEY2>MESP1)																		NAT8L		-1	-1			(GATA6&HEY2)
KCTD12		1		(MESP1)(MESP1>GATA6)																		NAV1		1				(GATA6)(GATA6>MEF2C)																Target
KCTD13		-1		(HEY2>GATA6)																		NBEAL2		1	1			(HEY2&MESP1)
KCTD16			1	(NKX2-5&NR2F2)																		NBR2	-1	-1				(HAND2)
KCTD8		1		(HEY2&NR2F2)																		NCAM1		1	1			(GATA6&HEY2)(HEY2>GATA6)						Target
KEL	1			(HAND1&ISL1)(HAND1>ISL1)																		NCAM2			1			(GATA4&HEY2)
KHDRBS3		-1		(HEY2&MESP1)																		NCAPH		1				(HAND2)
KIAA0087			1	(SRF)(SRF>NKX2-5)																		NCCRP1		-1	-1			(GATA6)																Target
KIAA0101			-1	(MESP1)(MESP1>ISL1)																		NCEH1	-1	-1	-1			(NKX2-5)
KIAA0319			1	(HEY2&MESP1)																		NCKAP5		1	1			(IRX4&MEF2A)
KIAA0408		-1		(GATA4)																		NCKIPSD			-1			(HEY2&MEF2C)
KIAA1024	1			(GATA4>MESP1)																		NCOA3		1				(MESP1&NKX2-5)
KIAA1045			1	(MEF2C&MESP1)																		NDE1	1	1				(GATA6&HEY2)(GATA6>HEY2)
KIAA1161		-1		(TBX5)																		NDRG1	-1	-1	-1	-1		(GATA6)(GATA6>HEY2)	Target	Target	Target			Target			Target	Target
KIAA1199			1	(MESP1)																		NDST4	1	1	1			(GATA6&NKX2-5)(NKX2-5>GATA6)
KIAA1239			-1	(HAND2&HEY2)																		NEB			-1			(MESP1)(MESP1>MEF2A)
KIAA1244	-1	-1	1	(NR2F2)(HEY2|NR2F2)																		NECAB1				1		(TBX5)(TBX5>MESP1)
KIAA1462	1	-1		(GATA6)																		NEFH		-1		-1	1	(HAND1)(HAND1|SRF)
KIAA1524			-1	(HEY2>NKX2-5)																		NEFL	-1	-1	-1	-1		(HEY2&MESP1)
KIAA1715		1		(HEY2)(HEY2>GATA6)																		NEGR1			1			(HEY2>TBX5)
KIAA1984	1		1	(TBX5)								Target		Target			Target	Target	Target			NEIL3	1	1	1			(MESP1)
KIAA2018		-1		(MESP1)(HEY2|MESP1)	Target	Target	Target	Target	Target		Target											NEK2		1				(HAND1)(HAND1|MEF2A)
KIF11		1	-1	(GATA4&MESP1)																		NEK6			-1	-1		(HEY2&TBX5)(HEY2>TBX5)
KIF14			-1	(TBX5)																		NEK7		1	1			(MEF2A)(HAND1|MEF2A)
KIF1A	-1	-1		(MESP1)																		NEK8	-1	-1				(GATA6>HEY2)												Target	Target	Target	Target	Target	Target	Target	Target
KIF20A			-1	(MEF2A>NR2F2)																		NELL2	-1	-1	-1			(HEY2&MEF2C)
KIF22			-1	(HAND2)										Target			Target					NENF			1		1	(GATA6&HEY2)
KIF23			-1	(MESP1)																		NETO1	-1	-1	-1			(HEY2&MESP1)
KIF26B	1	1		(MESP1&SRF)																		NEU1		-1				(GATA6&SRF)
KIF2C			-1	(SRF)																		NEURL2	-1	-1	-1			(GATA6&MEF2C)
KIF4A			-1	(NR2F2&TBX5)																		NFASC		-1	-1		-1	(GATA6&SRF)																Target
KIF5A		-1		(HAND2&MESP1)																		NFATC1	-1					(GATA6)(GATA6>HEY2)
KIFAP3	1			(NR2F2&TBX5)																		NFATC2	-1	-1	-1			(HEY2&MESP1)											Target		Target	Target	Target	Target	Target	Target
KIFC1			-1	(MESP1&TBX5)																		NFATC4	-1	-1	-1	-1		(HAND1&MESP1)	Target	Target	Target	Target	Target	Target	Target	Target	Target	Target			Target	Target		Target
KIRREL		1		(HAND1&MESP1)																		NFIA		1	1			(SRF)(SRF>HAND1)							Target
KIRREL2			1	(GATA6&TBX5)																		NFIB	1	1	1			(MEF2A&SRF)				Target		Target	Target	Target	Target	Target
KISS1		1		(HAND2&NKX2-5)													Target					NFIC		1	1			(MESP1)(MESP1>HEY2)
KLC3	-1		1	(HEY2)(HEY2>HAND2)													Target					NFIL3	-1					(HEY2&MESP1)																	Target
KLF14	-1	1		(IRX4)																		NFIX	1	1	1			(GATA6&MESP1)
KLF2		1		(GATA6&MESP1)								Target							Target	Target		NFKB1		1	1			(MEF2A)					Target								Target	Target
KLF8		-1		(SRF&TBX5)																		NFKBID		-1		-1		(HAND1)
KLHDC1			1	(GATA6&MESP1)																		NFKBIZ		-1	-1			(GATA6&HEY2)
KLHDC8B		1		(GATA4&NKX2-5)																		NGFR	-1	-1	-1	-1	-1	(GATA6)(GATA6>SRF)		Target	Target	Target	Target	Target			Target		Target		Target	Target	Target	Target
KLHL30		1		(MEF2C>TBX5)																		NHSL1	1	1	1			(HAND1&IRX4)
KLHL31		1		(GATA4&ISL1)																		NHSL2				-1		(MEF2A&MESP1)
KLHL33			1	(GATA6&MESP1)																		NID2	-1	-1	-1			(GATA6|MESP1)	Target			Target	Target	Target	Target		Target
KLHL34		-1		(HAND1)(GATA6|HAND1)																		NIN		1	1			(GATA6&HEY2)
KLHL35			1	(GATA6&HEY2)																		NINJ1		-1				(GATA6&HEY2)																Target
KLK10			1	(MESP1&TBX5)(MESP1>TBX5)																		NINJ2		1	1	1		(HAND1&SRF)(SRF>HAND1)
KLK11			1	(NR2F2&TBX5)										Target								NIPAL2			1			(HAND1&HAND2)
KLK13	-1			(NKX2-5>MESP1)																		NIPAL3			1			(HEY2&MESP1)
KLK5	-1			(MESP1>NR2F2)																		NKAIN1		-1	-1			(HAND2&NKX2-5)
KLK7		-1	1	(HAND1)													Target					NKD1	-1	-1	-1			(HEY2&MESP1)												Target
KLRD1			1	(MEF2A&MEF2C)																		NKD2		-1		-1		(MESP1)																Target
KLRG2	-1			(HEY2)(HEY2|MESP1)																		NKX2-6	-1	-1	-1			(HAND2)
KNG1		-1		(MEF2A)																		NLGN1		1	1			(GATA4&HAND2)
KPNA2			-1	(MEF2C&MESP1)								Target	Target	Target	Target		Target		Target	Target		NLGN3	-1	-1	-1			(HEY2&MESP1)							Target			Target
KPRP		-1		(HAND1&MESP1)(HAND1>MESP1)																		NLN			-1			(HAND2&IRX4)
KRT15		-1		(HAND2&MESP1)													Target					NMB	-1	-1	-1			(GATA4&ISL1)(GATA4>ISL1)											Target		Target	Target	Target	Target	Target	Target
KRT18		1		(GATA6&MESP1)								Target		Target	Target	Target	Target		Target	Target		NME3		-1				(GATA6&HEY2)(HEY2>GATA6)																Target
KRT19			-1	(GATA4&SRF)								Target		Target			Target	Target	Target			NMNAT2	1	1	1	1		(HAND1&NKX2-5)
KRT24		1		(GATA4&NKX2-5)																		NMRAL1		-1	-1	-1		(MESP1)
KRT3			1	(TBX5)																		NMU			1			(SRF&TBX5)
KRT31			1	(GATA4&MESP1)																		NNMT			1	-1		(HAND2>HAND1)													Target
KRT37			1	(HAND2)																		NOB1		-1	-1			(NKX2-5)(NKX2-5>HEY2)
KRT39			1	(MESP1&TBX5)(MESP1>TBX5)																		NOC3L		-1	-1			(MESP1)
KRT7		1		(HAND1&MESP1)																		NOD1			1			(HAND1)
KRT72		-1	1	(GATA6&HAND2)																		NOG	-1	-1	-1			(HAND1&MESP1)						Target
KRT8		1	-1	(NKX2-5&TBX5)								Target		Target		Target	Target		Target	Target		NOL3	-1	-1	-1			(HAND1&HAND2)											Target		Target	Target	Target	Target		Target
KRT81			1	(GATA6&HEY2)																		NOTCH3		-1	-1	-1		(GATA6&MESP1)(GATA6>MESP1)(GATA6>NKX2-5)	Target	Target		Target	Target					Target			Target	Target	Target	Target
KRT83			1	(HAND1)																		NOTCH4	-1	-1	-1			(MESP1)(MESP1|TBX5)
KRT86			1	(GATA6)(GATA6|ISL1)																		NOTUM	-1	-1	-1			(GATA6&MESP1)
KRTCAP3	-1			(MESP1&NKX2-5)																		NOX4	1			-1		(MESP1)
KRTDAP	-1			(HAND2&MESP1)																		NPAS2	1	1	1	1		(SRF)			Target	Target	Target				Target	Target
L3MBTL4			1	(HEY2&MESP1)																		NPAS3		1	1			(GATA4&MEF2A)
LACRT			1	(MESP1|SRF)																		NPHP4	-1		-1			(HAND1&MESP1)
LAD1	-1	1		(GATA4)										Target			Target					NPL	1	1	1			(GATA4&GATA6)
LAG3		-1		(SRF)																		NPM3		-1	-1			(GATA6&SRF)(GATA6>SRF)																Target
LALBA			1	(MESP1)																		NPNT	1	1	1			(MEF2A&SRF)
LAMA1		1		(SRF)																		NPPA	1	1	1			(MESP1&NKX2-5)(NKX2-5>MESP1)
LAMA2		-1		(HAND2)																		NPR1	-1					(HAND1&MESP1)
LAMA5			1	(MESP1&NR2F2)										Target			Target					NPR3	-1	-1	-1			(HAND2&MESP1)
LAMC3			1	(MESP1&TBX5)																		NPY6R	1	1	1	1		(HAND1)
LBH		1		(MEF2A)(MEF2A>MESP1)																		NR1H3	-1	-1	-1			(HAND2)	Target	Target		Target	Target					Target	Target	Target	Target	Target	Target	Target	Target	Target	Target
LBX1			1	(GATA4&MESP1)																		NR3C1		1	1			(HAND2&SRF)											Target
LBX2			1	(MEF2A)										Target								NR3C2		1	1	1		(HEY2&TBX5)
LCE1A			1	(NKX2-5&TBX5)																		NR6A1	-1	-1	-1			(HEY2&MESP1)
LCE1E			1	(MESP1)																		NRAP	1	1	1	1	1	(IRX4&MEF2A)
LCE1F			1	(MEF2A)(MEF2A>HAND2)																		NRCAM	-1			1		(HEY2&IRX4)
LCE3D			1	(TBX5)																		NRG1		-1	-1			(HEY2&MEF2A)
LCE4A			1	(HAND1)																		NRIP3		-1		-1		(SRF&TBX5)	Target	Target	Target			Target			Target	Target
LCK	-1			(ISL1&SRF)																		NRK	1			-1		(GATA4|MESP1)
LCN9	-1		1	(MESP1)																		NRP2	-1	-1	-1	-1		(HAND2)(HAND2>GATA6)	Target	Target	Target	Target		Target	Target	Target		Target
LCNL1			1	(HAND2)(HAND1|HAND2)(HAND2|MESP1)													Target					NRXN1	-1	-1	-1			(GATA6&MESP1)
LCP1		1		(GATA4&SRF)																		NSF			-1			(GATA6>NR2F2)
LDB3		1	1	(HAND2&TBX5)																		NSUN7	-1	-1	-1			(SRF)
LDHAL6B		-1		(HAND1)																		NT5C2	1	1	1			(MESP1&NKX2-5)
LDHC		-1	1	(GATA6)																		NTAN1			1			(MESP1)
LECT1	-1		-1	(MESP1)																		NTN1	1	1	1			(GATA6&MESP1)
LEFTY1			1	(HAND2)(HAND2>SRF)																		NTN3			-1			(GATA6&MESP1)																Target
LEFTY2			1	(NKX2-5&NR2F2)																		NTN4	1	1	1			(IRX4&MEF2A)(MEF2A>IRX4)
LELP1		-1	1	(GATA4&SRF)																		NTRK2	-1	-1	-1		1	(GATA6&HEY2)						Target
LENG9			1	(HEY2)										Target			Target					NUAK2	-1	-1	-1	-1		(HAND2)(HAND2>GATA6)(HAND2|TBX5)				Target	Target	Target
LEPREL2		1		(MESP1&NKX2-5)																		NUDT14	-1	-1	-1			(MESP1)
LEPREL4		1		(HEY2&SRF)																		NUDT16P1	-1	-1	-1			(HAND2)(HAND1|HAND2)(HAND1>NKX2-5)
LFNG		-1		(GATA6&HEY2)(HEY2>GATA6)										Target			Target	Target				NUDT18		-1	-1			(GATA6)(GATA6|HAND1)
LGALS12		-1		(MESP1&SRF)																		NUDT4	-1		-1			(HEY2&MESP1)					Target	Target
LGALS3BP			1	(HAND1&MESP1)																		NUDT5			-1			(GATA6)
LGALS9B			1	(NKX2-5)																		NUDT8	-1	-1	-1			(HAND1)																	Target
LGI1	1			(GATA4&HAND1)																		NUF2	1	1	1			(MESP1)
LGI4		1		(HAND2&MESP1)(HAND2>MESP1)										Target			Target					NUMBL	1					(HEY2&TBX5)	Target	Target	Target	Target	Target					Target	Target			Target	Target	Target	Target		Target
LGR5	1	-1		(HAND1>MESP1)							Target											NUSAP1	1	1	1			(HEY2)(HEY2|MESP1)											Target			Target	Target	Target			Target
LHCGR			1	(HAND1)(GATA6|HAND1)																		NXPH2	1	1	1			(NKX2-5)
LHFP	1	-1		(GATA6&SRF)		Target		Target	Target	Target												NXPH4		-1	-1			(GATA6)(GATA6>MESP1)																Target
LHFPL2	1			(MESP1)	Target	Target			Target	Target	Target											NXT2		-1				(IRX4)(GATA4|IRX4)
LHFPL4		-1		(HAND1&MESP1)															Target			NYNRIN		-1	-1	-1		(GATA6&TBX5)
LHX1	1			(GATA6&HEY2)																		OAF		-1	-1	-1		(HAND2&SRF)
LHX2		1		(HEY2&TBX5)																		OAT		-1				(HAND2)
LHX9		-1		(NKX2-5&NR2F2)																		OCLN	-1	-1	-1			(ISL1|MESP1)													Target
LILRA4		-1	1	(MESP1)(MESP1|SRF)																		ODAM	-1	-1	-1	-1		(ISL1&SRF)
LILRA6			1	(TBX5)																		ODC1		-1				(GATA6&HEY2)(HEY2>GATA6)
LIM2		1		(MESP1>NKX2-5)																		OGDHL		-1				(HEY2&MEF2A)(MEF2A>HEY2)
LIMS2			1	(MEF2A)(MEF2A|SRF)																		OGFRL1	1					(TBX5)(NR2F2|TBX5)			Target	Target	Target				Target	Target
LINGO3			1	(MESP1)(MESP1>HAND2)																		OIP5		1				(HEY2)(HEY2|MESP1)				Target
LIPG	-1			(MEF2A)																		OLFM1		-1	-1			(GATA6&HEY2)
LIPH		-1		(MESP1)																		OLFM2		-1	-1	-1		(GATA6&HEY2)
LIPM		1		(GATA4&SRF)																		OLFML2A	1	1	1			(HEY2&MESP1)		Target
LIX1	1			(HAND1&IRX4)																		OLFML3	1	1	1			(MESP1&SRF)
LMAN1L		-1	1	(MESP1)										Target			Target					OLR1			1	-1		(MEF2A)
LMO1			1	(NKX2-5&NR2F2)																		OPCML	-1	-1			1	(HAND1&HAND2)
LMO2		1	1	(MEF2C&MESP1)																		OPHN1	1	1	1			(GATA6)
LMOD1		1		(NKX2-5)																		OPN3	1	1	1			(HAND1&HAND2)
LNPEP	1			(MEF2C&MESP1)										Target								OPRK1	1	1	1	1	1	(MESP1)(GATA4|MESP1)
LNX1		1		(NR2F2&TBX5)																		OR2H2	-1	-1				(MESP1)(GATA6|MESP1)(MESP1>GATA6)
LOXHD1		-1		(NKX2-5&TBX5)																		ORAI2	1					(HAND2)											Target	Target	Target	Target	Target	Target		Target	Target
LOXL3		1		(GATA6&HAND1)(GATA6>HAND1)																		ORAI3		-1	-1			(GATA6>SRF)																Target
LPL	-1	1		(NKX2-5&TBX5)																		ORMDL3	1	1	1			(MEF2A&MESP1)						Target
LPPR1	1	-1		(ISL1&MESP1)																		OSBPL6	1					(MEF2A&MESP1)											Target
LPPR3		1		(MESP1)																		OSGIN1		-1	-1			(NKX2-5&SRF)																Target
LPPR4	1			(HEY2&TBX5)																		OTUD7A	1	1	1			(MESP1)
LPPR5			-1	(MEF2A)(MEF2A|MESP1)																		OVGP1	-1	-1	-1			(MESP1)
LRFN1		1		(HAND1&MESP1)(HAND1>MESP1)																		P2RX1	1	1	1			(GATA6&TBX5)
LRGUK		-1		(SRF)(HAND2|SRF)(HAND2>SRF)																		P2RY11	-1	-1	-1			(MESP1)											Target		Target	Target	Target	Target		Target	Target
LRIG1		-1		(MESP1&SRF)	Target	Target			Target		Target											P2RY6	1	1	1		1	(HAND1)											Target	Target			Target	Target			Target
LRIG3	1			(HEY2&MEF2A)(MESP1>MEF2A)																		P4HA1	-1	-1	-1			(IRX4)
LRIT1		-1	1	(ISL1&SRF)(SRF>ISL1)																		P4HA2			-1			(HAND2)(HAND2>HEY2)
LRP1			1	(NKX2-5)(NKX2-5>NR2F2)													Target					P4HA3			1			(GATA6)(GATA6|HAND2)
LRP1B	1			(MESP1&NKX2-5)																		P4HB		-1				(HAND1)																Target
LRP2	1			(MESP1>HEY2)			Target			Target												PABPC1L	-1	-1	-1			(HAND2>MESP1)
LRP4		-1		(HAND1&HEY2)																		PACRG	-1			1		(HEY2&MESP1)
LRP8		-1		(NR2F2&SRF)																		PACS1	1	1	1			(GATA6&MEF2C)						Target			Target		Target				Target	Target			Target
LRRC10			1	(NKX2-5)																		PACSIN1	-1	-1	-1			(MESP1)	Target		Target							Target
LRRC14B		-1		(MEF2C)(MEF2C|MESP1)																		PADI2	1		1		1	(MESP1&SRF)(SRF>MESP1)
LRRC15	1	-1		(MESP1)(MESP1>NKX2-5)																		PAG1	1	1	1			(MEF2A)(MEF2A|MESP1)		Target	Target	Target		Target			Target	Target
LRRC20		1		(GATA4&MEF2A)																		PAICS			-1			(HEY2&MESP1)(HEY2>MESP1)
LRRC26			1	(HEY2)													Target					PAK1IP1		-1	-1			(SRF)
LRRC30			1	(NR2F2)(NR2F2>TBX5)																		PAK3	1	1	1			(GATA6&MESP1)
LRRC32	1			(MESP1>HEY2)																		PAK6	-1					(GATA6&MESP1)
LRRC39	1		1	(MEF2C&TBX5)																		PALLD	1	1	1			(HEY2&ISL1)	Target	Target		Target		Target			Target		Target		Target	Target				Target
LRRC3B		1	-1	(NR2F2)																		PALMD	1	1	1			(GATA4&MEF2A)
LRRC4B		1		(GATA4)(GATA4|HAND2)(GATA4>MESP1)								Target	Target	Target	Target	Target	Target		Target	Target		PAPPA	1			-1		(HEY2&TBX5)	Target	Target	Target			Target
LRRC4C		-1	1	(MEF2A&MESP1)																		PAPSS2		-1	-1	-1		(GATA4&SRF)(SRF>GATA4)(SRF>NKX2-5)
LRRC55	1			(GATA4)(GATA4|HAND1)																		PAQR4	1	1	1			(HAND2)(HAND2>GATA6)
LRRK1		-1		(HAND2)(HAND2|MESP1)																		PAQR5	-1	-1	-1			(MESP1&NKX2-5)
LRRK2			1	(SRF)(SRF>HAND2)																		PAQR7		-1	-1	-1		(MEF2C)(MEF2C>MESP1)
LRRN2		1		(MESP1)(GATA6|MESP1)(MESP1>NKX2-5)									Target				Target	Target	Target			PARP10		-1				(HAND2>TBX5)													Target			Target
LRRN3	1			(ISL1&MESP1)(MESP1>ISL1)																		PARP12	1	1	1		1	(MESP1)			Target	Target	Target				Target	Target
LRRN4	1	1		(TBX5)																		PARP14	1	1	1			(NR2F2)				Target
LRRN4CL		-1		(HAND1&HEY2)																		PARP3	-1	-1	-1			(GATA6&HEY2)
LRRTM1	1			(GATA4&ISL1)																		PARP9	1	1	1		1	(SRF)(SRF>MESP1)
LRRTM2			1	(MEF2A)(GATA4|MEF2A)																		PARVA	1	1	1			(MESP1)(MESP1>GATA6)						Target		Target
LRRTM3		1		(GATA4&MEF2A)																		PARVB		-1	-1			(GATA6)
LSAMP		1		(MESP1&NKX2-5)																		PAX6		1	1	1		(GATA4&SRF)
LSM3			-1	(MESP1)(MESP1>NR2F2)																		PC		-1	-1			(HAND2)(HAND2>GATA6)																Target
LSM4			-1	(MESP1)																		PCDH10	1		1	-1		(GATA6&MESP1)(SRF>NKX2-5)											Target		Target					Target
LTBP1		1		(HAND1&NR2F2)								Target	Target	Target		Target	Target	Target				PCDH17			-1			(GATA4&SRF)
LTBP4			1	(HEY2&SRF)								Target	Target	Target			Target	Target	Target	Target		PCDH18	1			-1		(TBX5)
LTBR	-1			(GATA6>HEY2)								Target		Target			Target					PCDH19		-1	-1			(GATA6&MEF2A)
LUM	1			(HAND2&SRF)(SRF>HAND2)																		PCDH9		1	1			(HAND1&SRF)(SRF>HAND1)
LY6G6D		-1		(HAND1>MEF2A)																		PCDHA5	-1					(HAND1&HAND2)(HAND2>HAND1)
LY6G6E		-1	1	(HAND1|MEF2A)																		PCDHA8	-1					(HAND1&MESP1)
LY75	-1	-1		(HAND1)																		PCDHB10	1					(SRF)
LYN		-1		(MESP1)																		PCDHB3		1	1			(MESP1)
LYPD1	-1	1		(HAND1)(HAND1>HEY2)																		PCDHB9	1	1				(MEF2A)
LYPD3			1	(NR2F2&TBX5)																		PCDHGA12		1	1	1		(HAND2&MESP1)(HAND2>NKX2-5)
LYPD6B		1		(MESP1&SRF)(SRF>MESP1)																		PCDHGA9			1	1		(GATA6&MESP1)
LYSMD2			-1	(HEY2&SRF)(SRF>HEY2)																		PCDHGB4		1	1			(ISL1&NKX2-5)
LYZL4			1	(MESP1)																		PCDHGC4		1				(SRF)
MAB21L1		-1		(MEF2C&MESP1)																		PCDHGC5		1	1			(GATA6&TBX5)
MAB21L2	1			(MEF2C&TBX5)	Target			Target	Target		Target											PCK2		-1	-1	-1		(HAND2)																Target
MACC1	-1			(MESP1&NKX2-5)(MESP1>NKX2-5)(NKX2-5>MESP1)							Target		Target							Target		PCNA	1	1	1			(HAND2)(HAND2>MEF2A)											Target		Target	Target				Target
MACROD1		1		(MESP1>NKX2-5)									Target	Target			Target	Target				PCOLCE	-1	-1	-1			(HAND1&HAND2)
MAD2L1			-1	(GATA6)	Target	Target	Target	Target	Target	Target	Target											PCOLCE2		-1	-1			(SRF)
MADCAM1			1	(NKX2-5)																		PCP4L1		1	1	1		(SRF)(SRF>MESP1)
MAFA		-1		(GATA6&MEF2A)																		PCSK1N	1	1	1			(GATA6)
MAG		1		(HEY2&NKX2-5)(HEY2>NKX2-5)																		PCSK4	-1		-1			(HAND2&MESP1)
MAGEB1		-1	1	(GATA4)(GATA4>IRX4)																		PCYOX1L	-1	-1	-1			(HAND2)
MAGEB4	1	-1		(MESP1)																		PCYT1B	-1	-1	-1			(IRX4>MEF2A)	Target	Target		Target	Target		Target		Target
MAGEB6		-1	1	(SRF)																		PCYT2	-1	-1	-1			(HAND1&MESP1)
MAGEH1		1		(HAND1)(HAND1|MESP1)					Target		Target											PDCD2L		-1	-1			(MESP1)
MAL2	-1			(HEY2)(HEY2|MESP1)	Target	Target	Target		Target	Target												PDE10A	1	1				(HEY2&MESP1)
MALAT1			1	(MESP1|TBX5)													Target					PDE11A	-1	-1	-1			(IRX4&NKX2-5)
MALT1		-1		(MESP1)(HAND2|MESP1)(MESP1>HAND2)	Target				Target		Target											PDE1B	-1	-1	-1			(MESP1>GATA6)
MAML2		1		(SRF)																		PDE1C		1	1	1		(HEY2&TBX5)
MAML3	1			(MESP1&NR2F2)	Target	Target			Target	Target												PDE3A		-1	-1			(MESP1)
MAN1A1	1			(MEF2C&TBX5)																		PDE3B		1				(GATA6&SRF)(SRF>GATA6)
MAP1A	1			(GATA4&GATA6)			Target	Target	Target	Target												PDE4B	1	1	1			(GATA6)(GATA6>ISL1)									Target
MAP1B		-1		(GATA4)(GATA4|MEF2A)																		PDE4C	-1	-1	-1			(MESP1)(MESP1>MEF2A)
MAP1LC3B2			1	(MEF2C&TBX5)																		PDE4DIP	1	1	1			(GATA6&HAND2)														Target	Target		Target	Target
MAP2	1	-1		(HAND1&MESP1)	Target	Target		Target		Target												PDE5A	-1					(MESP1&SRF)	Target							Target		Target
MAP2K5		-1		(SRF)(IRX4|SRF)																		PDE9A		-1	-1			(GATA6&HAND1)(GATA6>HAND1)																Target
MAP3K1		1		(GATA6>MESP1)																		PDF		-1				(SRF)(MESP1|SRF)
MAP3K8	-1			(TBX5)																		PDGFA			1			(SRF)(SRF>NR2F2)
MAP7	-1			(GATA6)(GATA6>HEY2)		Target			Target													PDGFB	-1	-1	-1			(HAND2)		Target		Target	Target		Target		Target
MAPK10	1			(MEF2A>GATA6)								Target	Target	Target		Target	Target	Target				PDGFC	1	1	1			(HAND1&MESP1)	Target								Target	Target
MAPK11	1			(HAND1>MESP1)																		PDGFRA		-1	-1			(HAND1&SRF)									Target
MAPK13		-1	1	(GATA6&MESP1)																		PDGFRB	1					(GATA6&MESP1)	Target			Target	Target	Target	Target	Target	Target
MAPK4	1	1		(HAND2&NR2F2)																		PDIA5			-1			(NKX2-5)(HEY2|NKX2-5)
MARCH3		1		(HAND1|NR2F2)																		PDIA6		-1				(MESP1)
MARCH4		-1		(GATA4&MESP1)																		PDK1	-1	-1	-1			(HEY2&MESP1)											Target	Target		Target	Target	Target	Target	Target	Target
MARS	-1			(MESP1)								Target	Target	Target			Target	Target	Target	Target		PDK2			1			(GATA6&MESP1)(HAND1>NKX2-5)																Target
MARS2	-1			(HEY2)(HEY2>MESP1)						Target	Target											PDK3	-1					(TBX5)
MARVELD3	-1			(HEY2)(HEY2|MESP1)																		PDK4			1		1	(MEF2A&TBX5)
MASP1		1		(HAND2&NR2F2)																		PDLIM1	1	1	1			(GATA6&MESP1)
MAT1A	-1			(HAND2&TBX5)																		PDLIM2		-1	-1			(GATA6&TBX5)
MATK	-1	1		(HAND2&MESP1)(MESP1>HAND2)																		PDLIM3	1	1	1			(MESP1&SRF)
MATN1			1	(NKX2-5&TBX5)(TBX5>NKX2-5)																		PDLIM4	1			-1		(GATA6&MESP1)
MB		1	1	(MEF2A&MEF2C)																		PDP2	-1		-1			(HEY2&MESP1)
MBL2			1	(GATA4)																		PDPN	1	1	1			(HAND1&MESP1)			Target	Target	Target				Target	Target
MBNL2	1			(MESP1&SRF)			Target			Target		Target	Target	Target	Target	Target	Target	Target	Target	Target		PDYN	1	1	1			(GATA6&MESP1)				Target
MBNL3		-1		(NKX2-5&SRF)																		PDZD2	1	1	1			(HAND1|HAND2)						Target		Target
MBOAT1		1		(MESP1)																		PDZD4		-1	-1	-1		(NR2F2)(GATA6|NR2F2)
MC1R		-1		(MESP1)								Target		Target		Target	Target		Target	Target		PDZD7			1		1	(HAND2)(HAND1|HAND2)
MCM10			-1	(GATA4)(GATA4|HAND2)																		PEA15		1	1			(HAND2&MESP1)									Target
MCM2			-1	(HAND2)																		PECR	-1	-1	-1	-1		(GATA6&MEF2A)
MCM3			-1	(GATA4)(GATA4>TBX5)																		PELI2		-1	-1			(SRF)(SRF>NR2F2)
MCM5			-1	(HEY2)(HEY2>GATA6)																		PER2	-1	-1	-1			(TBX5)
MCM7			-1	(HEY2&SRF)(SRF>HEY2)										Target			Target					PER3	-1			1		(HEY2&MESP1)	Target						Target			Target
MCOLN3		-1		(NKX2-5)(MEF2A|NKX2-5)																		PERP		1	1			(GATA6&SRF)
MDC1		1		(HAND1&HEY2)																		PES1		-1	-1			(MESP1)
MDFI		1		(HAND2&NR2F2)					Target		Target											PEX11G		-1				(GATA6)
MDH1		1		(MEF2A>MESP1)																		PFDN1	1					(HAND2)		Target
MDP1		1		(GATA6>MESP1)								Target	Target	Target	Target		Target	Target	Target	Target		PFKFB3	-1	-1	-1			(HEY2&MESP1)	Target	Target	Target							Target	Target		Target	Target	Target	Target
ME3			1	(HEY2&MESP1)(HEY2>MESP1)(MESP1>HEY2)																		PFKFB4	-1	-1	-1			(HAND2&MESP1)(HAND2>MESP1)
MECOM		1		(HEY2&IRX4)																		PFKL	-1	-1	-1			(GATA6)(GATA6>HEY2)											Target		Target	Target	Target	Target		Target
MEF2A		1		(GATA6&MESP1)	Target			Target	Target		Target											PFKP		-1				(MEF2A)(MEF2A|MESP1)(MEF2A>MESP1)
MEF2B	-1			(MESP1)													Target					PGAM1	-1	-1	-1			(HAND2)
MEF2C	1	1		(MEF2C&MESP1)	Target		Target	Target	Target	Target												PGF	-1	-1	-1			(HAND1&MESP1)	Target						Target		Target
MEGF10			1	(MESP1)																		PGK1	-1	-1	-1			(MESP1&NKX2-5)
MEGF11		-1	1	(SRF)																		PGLS		-1				(GATA6&HEY2)(GATA6>HEY2)
MEGF9	1			(HEY2&MEF2A)																		PGM1	-1	-1	-1			(MEF2C&NKX2-5)	Target	Target					Target		Target
MEIS1	1			(MEF2A)	Target	Target			Target	Target												PGM5P2		1	1	1		(SRF)
MEIS2	1			(HEY2&MESP1)	Target	Target	Target		Target		Target											PGR	1	1	1	1		(GATA4|TBX5)
MELK			-1	(MESP1)(MESP1|NR2F2)																		PHACTR3	-1	-1	-1			(MESP1)(GATA6|MESP1)(MESP1>GATA6)													Target			Target
MEP1A		1		(GATA4)(GATA4|MESP1)																		PHF19			1			(HAND2)(HAND2>GATA6)																Target
MEPE		-1	1	(MEF2A&MESP1)																		PHKG1	-1					(MEF2A&MEF2C)(MEF2A>MEF2C)
MEST		1		(HAND1&MESP1)(HAND1>MESP1)																		PHLDA1			-1			(GATA6&NKX2-5)(GATA6>NKX2-5)
MET		1		(HAND1&MESP1)	Target		Target		Target						Target		Target					PHLDA3	1	1	1			(HAND2&IRX4)												Target			Target	Target			Target
MFAP4			1	(HAND2)(HAND2>MESP1)								Target	Target	Target	Target	Target	Target		Target			PHLDB1		1	1			(HAND2)(HAND2>MESP1)																Target
MFRP		1		(MESP1&TBX5)(TBX5>MESP1)																		PHLDB2	1	1	1			(HAND2)				Target						Target
MGAT3	1	1		(HAND2&NR2F2)																		PHLPP1	-1	-1	-1			(HAND1&HAND2)				Target							Target	Target	Target	Target	Target				Target
MIAT		-1		(GATA4&MESP1)(MESP1>GATA4)																		PHYHIP	1			-1		(SRF&TBX5)
MICAL2		1		(MESP1&SRF)																		PIGZ	1	1	1			(MESP1)
MICALCL		1		(SRF)(SRF>TBX5)																		PIK3AP1			-1			(MESP1&NKX2-5)
MIR142		-1	1	(GATA6&HEY2)										Target			Target		Target	Target		PIK3CA		1				(HAND2>GATA6)		Target												Target
MIR145	1			(MESP1&TBX5)										Target	Target	Target	Target	Target	Target			PIK3IP1	1	1	1			(SRF&TBX5)(SRF>TBX5)	Target	Target			Target				Target
MIR1539		-1		(TBX5)(MESP1|TBX5)																		PIK3R1	1	1	1			(HEY2&MEF2A)	Target	Target	Target	Target	Target		Target	Target	Target	Target	Target		Target	Target				Target
MIR155HG			1	(MEF2A>HEY2)										Target								PIK3R3	1	1	1			(HEY2&MESP1)
MIR302B	-1	-1		(GATA6&SRF)																		PILRA	-1	-1	-1			(HAND1)													Target			Target
MIR3188			1	(HEY2>GATA6)																		PIM3		-1				(MESP1)(MESP1>HEY2)
MITF		1		(GATA6&HAND1)																		PITPNM3	-1	-1	-1			(HAND2>GATA6)
MIXL1			1	(GATA6&HAND1)																		PITX2		-1	-1			(GATA4&SRF)
MKX		-1		(HAND1&MEF2A)																		PKD1L2		1	1			(SRF>HAND2)(MEF2A&SRF)
MLC1		1		(GATA4)(GATA4|HAND2)																		PKDCC			-1			(GATA4&SRF)(SRF>GATA4)
MLF1IP			-1	(MESP1)																		PKIG	1	1	1			(NR2F2)
MLXIPL	-1	-1		(NR2F2>MESP1)													Target					PKMYT1	1	1	1			(GATA6)(GATA6|MESP1)(GATA6>SRF)
MMAB		1		(HAND1)(GATA4|HAND1)						Target	Target		Target				Target	Target				PKNOX2	-1	-1	-1			(GATA6&MEF2C)
MMP10			1	(MESP1)																		PKP2		1	1			(IRX4)(IRX4>HAND2)
MMP11		1		(GATA6&HEY2)																		PLA2G15	1	1	1			(HAND2)(HAND2>MESP1)											Target	Target			Target	Target			Target
MMP13			1	(IRX4)(HAND1|IRX4)										Target								PLAC1		1	1			(GATA6)
MMP15		1		(MESP1)		Target		Target	Target	Target												PLAC8	1					(SRF)
MMP17		-1		(MESP1)																		PLAT		-1		-1		(GATA4)
MMP20		1		(SRF)(SRF>HAND1)																		PLCD1		-1	-1			(HAND1>MEF2C)
MMP23B			1	(NR2F2)(HEY2|NR2F2)																		PLCE1	1	1	1			(GATA6&HEY2)
MMP28		1		(MESP1)(MESP1>HAND2)																		PLCG2	-1		-1	1		(HEY2)													Target
MMP3	1			(MESP1)(TBX5>GATA4)(MESP1|TBX5)																		PLCL1	1	1	1			(IRX4&MEF2A)						Target					Target	Target		Target	Target	Target
MMP9	-1			(HAND1>TBX5)		Target							Target	Target				Target	Target			PLCXD2	1	1	1			(HEY2&TBX5)
MN1	1			(ISL1)(ISL1>MESP1)																		PLCXD3	1	1	1	1		(HAND2)	Target	Target	Target	Target						Target
MNX1		-1	1	(HAND2&MESP1)																		PLD2		-1	-1	-1		(MESP1)
MOBP		-1		(MESP1)																		PLD5	1	1	1			(NKX2-5>GATA6)																Target
MOCOS	-1			(MESP1)																		PLEC	1	1	1			(HEY2&TBX5)												Target		Target	Target	Target			Target
MOG		1		(HAND1)(HAND1|HAND2)																		PLEK2	1	1	1			(HAND2>MESP1)
MOXD1		1		(MESP1&NKX2-5)(MESP1>NKX2-5)																		PLEKHA2	-1					(HEY2&MESP1)																	Target
MPO			1	(MEF2C)																		PLEKHA4		1	1			(GATA4&HAND2)
MPPED1	1	-1		(HAND1&HEY2)										Target								PLEKHA7		1				(SRF)(SRF>NR2F2)
MRAS		1		(IRX4)(IRX4>MESP1)																		PLEKHA8	-1	-1	-1			(MESP1&NKX2-5)
MRC1L1	1			(MESP1)																		PLEKHG1		1	1			(GATA6>MESP1)
MREG			-1	(GATA6)																		PLEKHG5	-1	-1	-1			(HAND2)(HAND1|HAND2)	Target	Target					Target		Target		Target		Target	Target	Target	Target
MRGPRD		-1	1	(SRF)(HEY2|SRF)																		PLEKHH1	-1	-1	-1			(HEY2&MESP1)				Target	Target	Target	Target			Target
MRGPRE	-1			(TBX5)																		PLEKHH3			1			(GATA6&TBX5)
MRGPRG			1	(HAND2|MESP1)																		PLIN2	-1	-1	-1			(MEF2C)
MRO		-1		(MEF2A)(MEF2A|MEF2C)																		PLIN4	-1					(HEY2&TBX5)
MRPL48	-1	1		(MESP1>HAND2)																		PLIN5	-1					(HEY2)
MRPL54	-1			(MESP1)																		PLK1		1				(GATA6)(GATA6>MESP1)(GATA6>TBX5)
MRPS26	-1	1		(MESP1>NR2F2)																		PLK2	1					(GATA6&MESP1)				Target		Target		Target				Target		Target	Target	Target			Target
MRPS28			-1	(NKX2-5)																		PLK4	1	1	1			(MESP1)(GATA4|MESP1)
MRS2	-1			(HEY2)																		PLN	1	1	1			(ISL1)						Target			Target
MS4A1	1			(MESP1&NKX2-5)																		PLOD1	-1	-1	-1			(HAND2)	Target	Target					Target		Target	Target
MS4A13			1	(MESP1)																		PLOD2	-1	-1	-1			(HAND1&MESP1)
MSLN			1	(MESP1)																		PLP1		1		1		(SRF)
MSMB		-1		(MESP1)(MESP1>GATA4)																		PLP2	1	1	1			(MESP1)(HAND1|MESP1)																		Target
MSRB3		1		(HAND1&MESP1)				Target	Target		Target											PLS1		-1	-1			(GATA6&HEY2)
MSTN	1			(HAND1&HEY2)																		PLTP		-1	-1	-1		(NKX2-5>HAND1)
MSX1	1	-1		(HAND1&MESP1)																		PLXDC2			-1			(HAND1>MESP1)
MSX2	1			(HAND1)(HAND1>MESP1)																		PLXNB2	1	1	1			(HAND2)(HAND2>MESP1)
MT1B		-1		(HAND2)																		PLXNC1		1	1	1		(HAND1&SRF)
MTF1		-1		(MEF2A)(MEF2A|NKX2-5)			Target				Target											PLXND1		-1	-1			(HAND1&MESP1)
MTFP1	-1			(HEY2>ISL1)																		PMEPA1	1	1	1			(GATA6)(GATA6|HEY2)											Target	Target		Target	Target	Target	Target	Target	Target
MTNR1A		-1		(SRF)(MESP1|SRF)																		PMFBP1	-1	-1				(HAND2&MESP1)
MTNR1B		-1		(GATA4|HAND1)(HAND1&MESP1)																		PMP22	1	1	1			(HAND2>GATA6)	Target									Target
MTRNR2L1	1			(MEF2C&NKX2-5)																		PNCK	-1	-1			1	(GATA6)
MTTP	1		-1	(MESP1)																		PNMT		-1	-1			(HAND1&HAND2)
MUC20			1	(SRF>MESP1)																		PNP		-1	-1	-1		(HAND1>HAND2)		Target	Target
MUC6			1	(SRF)										Target								POC1A		1				(GATA6)
MUM1L1		1		(MESP1)																		PODN		1	1			(HAND2)
MVD	-1			(HEY2)									Target	Target			Target	Target				PODXL	-1	-1	-1	-1		(HEY2&MESP1)	Target	Target		Target	Target	Target		Target	Target
MVK		1		(GATA6>MESP1)																		PODXL2		-1	-1			(GATA6)
MVP			1	(HAND2)								Target	Target	Target			Target	Target	Target	Target		POLA2		1				(HAND1)													Target			Target
MXD3		1		(NR2F2)													Target	Target				POLE2		1	1			(SRF>GATA6)
MXRA7		1		(GATA6&MEF2A)																		POLE4			1			(TBX5)
MYBL2			-1	(HAND1)(HAND1|MESP1)										Target								POLN	-1	-1	-1			(TBX5)
MYBPC1	1	-1		(HAND1&MEF2A)(MEF2A>HAND1)																		POLQ		1				(ISL1)
MYBPC3		1	1	(MEF2C&TBX5)																		POLR2F		1		1		(MESP1&NR2F2)
MYC	-1	-1		(GATA4&HAND2)								Target	Target	Target		Target	Target	Target	Target	Target		POLR2L	1					(GATA6&MESP1)(GATA6>MESP1)
MYD88		-1		(MESP1>HAND2)																		POLR3G			-1			(GATA6&MESP1)
MYF5		-1		(HAND2&NKX2-5)																		POPDC2	1	1	1			(GATA6&MESP1)
MYF6		-1		(GATA6&SRF)																		POSTN	1	1	1		-1	(ISL1)
MYH1	1			(MEF2A&SRF)(MEF2A>SRF)					Target													POU2F2	1		1			(HEY2&MESP1)
MYH14	-1			(MESP1)										Target			Target					PPAN	-1	-1	-1			(HAND2&MESP1)(HAND2>MESP1)													Target	Target	Target	Target	Target	Target
MYH4	1			(MEF2A)					Target													PPARA	-1		-1			(HEY2&MESP1)	Target	Target				Target		Target	Target	Target
MYH6		1		(HAND1&HAND2)																		PPARGC1A	-1					(IRX4)(IRX4>GATA4)	Target			Target	Target		Target		Target	Target
MYH7		1		(TBX5)(SRF|TBX5)																		PPAT			-1			(HEY2&MESP1)
MYH7B			1	(HAND1)(HAND1|MESP1)																		PPDPF			1			(HEY2)													Target			Target
MYL3		1		(HAND2&MEF2C)																		PPFIA1			-1			(GATA6)(GATA6|HEY2)													Target			Target
MYL4	1	1		(MESP1&NKX2-5)																		PPFIA2	-1					(GATA6&MEF2C)(GATA6>MEF2C)
MYL6			-1	(HAND1)										Target			Target					PPFIBP1	1	1	1			(HAND2&NKX2-5)(NKX2-5>HAND2)
MYL7	1	1		(GATA6&TBX5)													Target					PPFIBP2		-1	-1	-1		(HEY2&TBX5)
MYLPF	-1		-1	(MEF2C&MESP1)													Target					PPIB		-1	-1			(GATA4)																Target
MYO10		-1		(MESP1>TBX5)																		PPIL6	-1	-1				(HAND2)
MYO15A			1	(HAND2&NR2F2)																		PPL	1		1			(MESP1)
MYO15B			1	(MESP1)																		PPM1D	1	1	1			(HEY2&MESP1)	Target	Target		Target		Target	Target	Target	Target	Target
MYO18A		1		(HAND2)																		PPM1E	1	1	1	1		(GATA4&SRF)(SRF>GATA4)(SRF>NKX2-5)
MYO18B		1	1	(MEF2A&MEF2C)																		PPM1H		-1	-1	-1		(HAND2&TBX5)
MYO1F			1	(HAND2&SRF)																		PPM1J		-1				(GATA6&HEY2)
MYO3B		-1		(MESP1)																		PPP1R13L	-1	-1	-1			(HAND2>MESP1)											Target	Target	Target	Target		Target		Target	Target
MYO5C		-1		(ISL1)								Target		Target	Target		Target					PPP1R14A			1			(GATA6)
MYOCD	1	1		(NR2F2&TBX5)	Target			Target	Target	Target	Target											PPP1R1B		1	1			(HAND2>HEY2)
MYOF		1		(HAND2)(HAND2>MESP1)																		PPP1R1C		1	1			(GATA4&MEF2A)
MYOZ1		1		(MEF2A&MESP1)(MEF2A>MESP1)																		PPP1R3A	1	1	1	1		(GATA4&MEF2A)
MYOZ2		1	1	(MEF2C&NKX2-5)																		PPP1R3E	-1	-1				(HEY2&MESP1)																	Target
MYOZ3		-1		(TBX5)(HEY2|TBX5)																		PPP1R3G	-1	-1	-1			(MESP1&NKX2-5)
NAALADL1		-1		(MEF2A&MESP1)										Target								PPP1R9A		1	1			(SRF)
NAB1		1		(MESP1>GATA6)																		PPP2R2B	1	1				(HAND2)(HAND2>GATA6)
NACAD		-1		(GATA6>MESP1)													Target					PRELID2	-1					(MESP1)(MESP1>TBX5)
NANOG	-1	-1		(GATA4)								Target	Target	Target	Target	Target	Target	Target		Target		PREX2	-1	-1	-1			(HEY2&MESP1)
NANOS2		-1		(MESP1)(MESP1>HAND2)																		PRICKLE1	1	1	1			(IRX4)(IRX4|MEF2A)
NCALD		1		(MEF2A&MESP1)									Target				Target	Target				PRICKLE3	-1	-1				(GATA6&HAND1)
NCAM1	1			(MEF2C&NR2F2)																		PRIMA1	-1	-1	-1			(HAND2&NKX2-5)
NCAN		-1		(MESP1)(MESP1>HAND2)																		PRKAA2		1	1	1		(GATA6&MESP1)
NCCRP1		1		(HAND1)								Target		Target			Target	Target	Target			PRKAR1A		1	1			(HAND2)(HAND2>GATA6)																Target
NCF1		-1	1	(MESP1)																		PRKCA	1	1	1			(HEY2&MESP1)											Target			Target	Target	Target			Target
NCF2	1			(HAND2&MESP1)																		PRKCD					1	(HAND2>HEY2)
NCKAP5			1	(IRX4&TBX5)																		PRKCH	-1	-1	-1			(HEY2&MESP1)
NCOA6	1			(MESP1&NR2F2)	Target				Target		Target											PRKG1		1	1			(MEF2A&TBX5)
NCOR2			1	(MESP1&SRF)										Target			Target					PRMT8	-1	-1	-1			(HAND1&MESP1)
NDFIP1		1		(SRF)(GATA6|SRF)(SRF>IRX4)																		PROCA1	-1	-1	-1			(HAND2)(HAND2>NR2F2)
NDUFAB1	-1			(HEY2)(GATA6|HEY2)																		PROM1		-1	-1	-1		(MEF2A&NKX2-5)												Target	Target
NDUFAF3		1		(IRX4&SRF)																		PROM2	-1					(HAND1&MESP1)
NEAT1			1	(GATA6&NR2F2)																		PROS1	1	1	1			(HAND1)
NEBL		1		(HEY2&MEF2A)																		PRPH2	-1	-1	-1	-1		(NKX2-5)
NEFL	-1			(GATA6&HEY2)(GATA6>HEY2)(GATA6>MEF2A)																		PRR11		1				(GATA6&NKX2-5)(GATA6>NKX2-5)													Target
NEFM		-1	1	(ISL1&MESP1)																		PRR16	1	1	1	1		(MEF2A&MESP1)
NEGR1		-1		(NR2F2&TBX5)(NR2F2>TBX5)																		PRR19	1		1			(SRF&TBX5)
NEIL3			-1	(MESP1)																		PRR5			-1			(GATA6&HEY2)(HEY2>GATA6)
NEK2			-1	(SRF)(SRF>HAND1)																		PRR7	-1	-1	-1			(ISL1&SRF)											Target		Target	Target	Target	Target
NELL2			-1	(MEF2A)																		PRRT1		-1	-1			(HAND1&TBX5)(HAND1>TBX5)													Target
NEO1	1			(MEF2A)																		PRRT3	-1	-1	-1			(HAND2)
NETO2			-1	(MESP1)	Target		Target	Target	Target	Target												PRRX1	1	1	1			(GATA6&MEF2C)(GATA6>NKX2-5)	Target		Target	Target	Target					Target
NEU1	-1			(GATA6>HAND1)																		PRSS12	1	1	1			(HAND1>NKX2-5)(MEF2A&MESP1)
NEU2			1	(MEF2A)(MEF2A|MESP1)																		PRSS50	-1			1		(GATA6)(GATA6>HEY2)
NEURL		1		(HEY2&IRX4)																		PRTG	-1	-1	-1	-1		(IRX4&NKX2-5)	Target	Target		Target						Target
NEURL1B		1		(MESP1)(MESP1>GATA6)																		PRUNE2			-1			(MEF2A&SRF)
NEURL2			1	(HAND1&HEY2)																		PSAT1		-1	-1	-1		(MESP1)
NEUROD2			1	(MESP1&NR2F2)																		PSD	-1	-1	-1	-1		(GATA6&HEY2)
NEUROG1		-1	1	(MESP1&NKX2-5)																		PSMB9		1	1	1		(MESP1)
NEUROG2		-1	1	(NR2F2&TBX5)																		PSTPIP2			-1			(TBX5)
NEUROG3	-1			(GATA4&HEY2)																		PTCHD1		1	1	1		(MEF2A&TBX5)
NFATC1			1	(GATA6&HEY2)																		PTGER3		1	1	1		(GATA6&HEY2)
NFIC			1	(HEY2&MESP1)(HEY2>MESP1)																		PTGS1	-1	-1	-1			(MESP1)
NFKB2		-1		(HAND1)																		PTK2B		-1	-1	-1		(HAND1&NKX2-5)
NGEF		-1		(GATA6&HAND1)(GATA6>HAND1)																		PTK7	1			-1		(GATA6&MESP1)
NHLH2		-1		(IRX4>MEF2A)(MESP1&NKX2-5)																		PTMA	-1	-1	-1			(GATA6&NKX2-5)(GATA6>NKX2-5)	Target	Target		Target	Target					Target			Target	Target	Target	Target		Target
NHLRC1	-1			(HEY2)(HEY2|TBX5)																		PTN	1	1	1			(SRF)
NID2	1			(MEF2A&MESP1)			Target	Target		Target												PTP4A3	1	1	1			(HEY2&MESP1)																		Target
NIPAL4			1	(GATA6&MESP1)(MESP1>GATA6)																		PTPN13		-1	-1			(IRX4)						Target
NIPSNAP3A		1		(MEF2A)																		PTPN21	1	1	1			(HAND2)(HAND2>SRF)																		Target
NKAIN2	1	-1		(GATA4>MESP1)(GATA6&HEY2)																		PTPN3		1	1			(SRF)(SRF>GATA4)
NKAIN4			1	(MESP1)													Target					PTPN6	-1	-1	-1			(HAND2)											Target		Target	Target	Target	Target	Target	Target
NKD2	-1			(MESP1)													Target					PTPN9		-1	-1			(HAND2)(GATA6|HAND2)																Target
NLE1	-1			(GATA6|HEY2)																		PTPRD			-1			(NKX2-5&TBX5)						Target
NLRC4			1	(MESP1)																		PTPRE		-1	-1			(SRF)(MESP1|SRF)													Target
NLRP12		-1		(NKX2-5)(NKX2-5>MESP1)																		PTPRF	-1	-1	-1			(HAND2)											Target		Target	Target		Target
NLRP6			1	(MESP1)(HAND2|MESP1)																		PTPRH	1	1	1		1	(NKX2-5)
NMB		-1		(HAND1)(ISL1>GATA6)(HAND1|ISL1)										Target			Target					PTPRR	1		1			(GATA6&MESP1)
NMBR		-1	1	(GATA4&MESP1)(GATA4>MESP1)																		PTPRU	-1	-1				(GATA6)(GATA6|MESP1)
NME1			-1	(MESP1)																		PTTG1	1	1	1			(GATA6)
NME4		1		(HEY2)																		PTX3	1		1			(MEF2C)	Target
NMI		-1	1	(MESP1)																		PUS7		-1	-1			(HEY2>NR2F2)
NMU			-1	(MESP1)(MESP1>TBX5)																		PWWP2B	-1	-1	-1			(GATA6)(GATA6|MESP1)
NNAT	1		-1	(GATA4&GATA6)		Target		Target	Target	Target												PXDN		-1	-1			(HAND2)(HAND2>GATA6)							Target
NOBOX	-1	1		(MESP1|TBX5)(MESP1>TBX5)																		PXDNL	1	1	1			(NKX2-5)(NKX2-5|SRF)
NOD2	-1		1	(NR2F2>MESP1)																Target		PXMP4			1			(GATA6)
NOG	1	1		(HEY2>MESP1)																		PYCR1		-1	-1			(HAND2)(HAND2>HEY2)
NOS3	-1			(GATA6>HEY2)																		PYGB			1			(GATA6&MESP1)
NOTUM		-1		(MESP1&SRF)(MESP1>SRF)																		PYGL	1	1	1			(GATA6&MESP1)
NOX5			1	(HAND2&TBX5)																		PYGM	-1	-1	-1			(NKX2-5)											Target		Target	Target	Target	Target		Target	Target
NOXA1	-1	1	1	(MESP1&SRF)																		PYROXD2	1	1	1			(MESP1&NKX2-5)
NPAS3			1	(MEF2A)																		QPCTL		-1	-1			(HEY2)																Target
NPAS4		-1		(MEF2A&SRF)(MEF2A>SRF)																		QRFPR	-1					(MESP1)(MEF2A|MESP1)
NPBWR1		-1		(HAND1)(GATA4|HAND1)																		QSOX1		1	1			(HAND2&SRF)
NPC1L1		-1		(MESP1)																		RAB11FIP4	-1	-1	-1	-1		(GATA6)(GATA6|TBX5)
NPFFR2	1	-1		(MESP1)(MESP1>IRX4)																		RAB11FIP5	1	1	1			(GATA6&MESP1)
NPHS1			1	(HAND1)																		RAB15	1	1	1			(GATA6&HAND1)(HAND1>GATA6)	Target			Target		Target	Target		Target	Target
NPHS2		-1		(GATA6)																		RAB20	-1	-1	-1		1	(GATA6)
NPM2		-1		(MESP1)																		RAB21		1	1			(GATA6)(GATA6>NKX2-5)					Target
NPM3	-1			(GATA6)									Target				Target	Target				RAB26	-1	-1	-1			(NKX2-5)
NPNT	1			(MEF2C&TBX5)																		RAB31			-1	-1		(GATA6&MESP1)
NPPA	1		1	(NKX2-5&TBX5)																		RAB3A	-1	-1	-1			(HEY2)
NPPB	1	1		(HAND1&NKX2-5)(HAND1>NKX2-5)																		RAB3B	-1	-1	-1	-1		(MESP1)				Target
NPR1		1		(HAND1&MESP1)(HAND1>MESP1)																		RAB3C			-1			(GATA4&GATA6)
NPR3			1	(MESP1&NR2F2)																		RAB3D		-1				(MESP1)
NPY	1		-1	(MESP1|TBX5)																		RAB3IL1	-1					(HAND2)(HAND2>MEF2C)
NPY1R			-1	(MESP1|TBX5)																		RAB42		-1				(MESP1)(HEY2|MESP1)
NPY2R			1	(TBX5)																		RAB6B		1	1			(GATA6&HEY2)
NR0B1	1			(GATA6)(GATA6|NR2F2)																		RAB9A		1				(IRX4)
NR1D1	-1			(GATA6&HEY2)																		RAB9B	1	1	1			(GATA6&IRX4)																		Target
NR1H4		1		(SRF)(HAND2|SRF)																		RAC3	-1	-1	-1			(GATA6&HEY2)
NR1I2		-1		(HAND1)(HAND1|MESP1)																		RACGAP1		1				(SRF)(MEF2C|SRF)
NR2F1	1	1		(MEF2C&NR2F2)													Target					RAD18		1				(ISL1&NKX2-5)
NR2F2		1		(IRX4)									Target				Target					RAD51AP1	1	1				(HAND2)
NR3C2		-1		(GATA6&HEY2)																		RAG1	1	1	1			(HAND2)(HAND2|SRF)
NR5A1		-1		(MESP1&NR2F2)																		RAI14	1	1	1			(GATA6&MESP1)
NR5A2		-1		(HAND1&MEF2A)																		RALGAPA2	-1					(GATA6&MESP1)														Target		Target		Target
NR6A1			-1	(GATA6&HEY2)		Target																RAMP1		1	1		1	(HEY2)(HEY2>TBX5)
NRCAM		-1		(HAND1&MESP1)																		RAP1GAP		-1	-1			(HAND2)(HAND2>GATA6)
NRG2	1			(GATA6&HAND2)																		RAP1GAP2	1	1	1	1		(SRF>TBX5)
NRGN	1			(HAND2&SRF)																		RAPGEF1		1	1			(HAND1&MEF2A)
NRIP1	1			(GATA6>TBX5)			Target			Target												RAPGEF4	1	1	1			(IRX4&MEF2A)
NRIP3		-1		(GATA6)(GATA6>TBX5)																		RAPH1	1	1	1			(GATA6&MESP1)	Target		Target	Target	Target					Target
NRN1	-1		1	(ISL1&TBX5)																		RARG		-1		-1		(SRF)	Target						Target		Target		Target		Target	Target	Target	Target		Target
NRN1L		-1		(HAND1&MESP1)													Target					RASAL2	1	1	1			(HAND2)(HAND2>GATA6)
NRP1	1			(GATA6&MESP1)	Target			Target	Target		Target											RASD1			1		1	(SRF)(SRF>GATA6)
NRP2		1		(HEY2&TBX5)	Target			Target	Target		Target											RASD2	1	1	1			(HAND1)(HAND1|SRF)
NRXN1		1		(HAND1&SRF)																		RASGRP2	-1	-1	-1	-1		(MEF2A&SRF)											Target		Target	Target	Target	Target			Target
NRXN2			1	(GATA6&HEY2)																		RASIP1	-1					(HAND2&MESP1)(HAND2>MESP1)
NT5E			1	(GATA4>MESP1)																		RASL10A	1			-1		(MESP1)	Target	Target	Target	Target
NT5M	-1			(GATA6)(GATA6|MESP1)																		RASL10B	-1	-1	-1			(MESP1)
NTF4		1		(MESP1&NKX2-5)									Target				Target	Target	Target			RASL12			1			(SRF)
NTN3			1	(ISL1&NR2F2)													Target					RASSF10	-1					(MEF2A&MESP1)																	Target
NTN4	1			(GATA6&HAND1)																		RASSF2	1	1	1			(HEY2&MEF2C)		Target		Target	Target	Target		Target	Target	Target
NTN5			1	(HAND2)										Target								RASSF9	1	1	1			(HAND2>HAND1)
NTNG1		-1		(MESP1>NKX2-5)																		RBKS		-1				(GATA6&HEY2)
NTRK1		1		(MESP1)(MESP1>GATA6)																		RBL1		1				(GATA4&GATA6)(GATA6>GATA4)
NTRK2		1		(MESP1>HAND1)(MESP1>HEY2)	Target		Target			Target												RBM20	1	1	1			(GATA6&SRF)
NTRK3		1	-1	(HAND1)																		RBP2	-1					(TBX5)									Target
NUF2		1	-1	(MESP1)																		RCAN1		-1	-1			(MEF2A&SRF)									Target
NUP210	-1	1		(GATA6>HEY2)																		RCC1			-1			(IRX4)(IRX4>MESP1)													Target
NUSAP1			-1	(HEY2)(HEY2|MESP1)													Target					RCN3		-1	-1	-1		(GATA4&HEY2)(HEY2>GATA4)(HEY2>NKX2-5)
NXPH2	1	1		(NKX2-5)																		RCOR2	-1	-1	-1			(HEY2&MESP1)
NXPH4		1		(GATA6)(GATA6|HEY2)													Target					RCSD1			1			(GATA4&HEY2)
OBSCN			1	(NR2F2&TBX5)													Target					RDH16		-1				(HAND2)(HAND2|NKX2-5)
OC90	1		-1	(MEF2A>HEY2)																		RECK		-1	-1			(HAND1)(HAND1>GATA6)(HAND1|NR2F2)				Target
OCA2		-1	1	(MESP1)																		REEP2	1	1	1			(HEY2&MESP1)
ODAM	1			(SRF)(SRF>MEF2A)																		REEP6	-1	-1	-1			(HAND1&MESP1)
ODF3			1	(SRF)																		RELB	1	1	1			(GATA6>MESP1)
ODF3L1			1	(MESP1&TBX5)(MESP1>TBX5)																		RELL1	1	1	1			(GATA6)
ODF4			1	(MESP1)																		RELN		-1	-1		-1	(HAND1&HAND2)	Target	Target		Target			Target		Target
OGDHL			1	(HAND1>GATA4)																		RELT	-1	-1	-1			(TBX5)(NR2F2|TBX5)											Target		Target	Target	Target	Target		Target
OIP5			-1	(HEY2&MESP1)																		REM2			1			(HEY2&MESP1)													Target			Target
OIT3		1		(HEY2&IRX4)(SRF>IRX4)																		REPS2	1	1	1			(GATA6&HEY2)
OLFM3	1			(GATA4)																		RERG	-1	-1	-1			(HEY2)
OLFML1			-1	(MESP1)																		REXO2	1		1			(GATA6&MESP1)
OLFML2A		-1		(HEY2&MESP1)																		RFC3	1	1	1			(MESP1)
OLFML3		-1		(GATA4&SRF)																		RFX3	-1					(GATA6&MESP1)
OLIG1			1	(SRF>MESP1)																		RGL1	1	1	1			(MESP1)(MEF2A|MESP1)
OLIG3	1	-1		(MEF2C&MESP1)																		RGN		-1				(GATA4&GATA6)
OLR1			1	(MEF2A)							Target											RGS10	1					(GATA6&MESP1)																Target
OMD		-1		(MEF2A)																		RGS14	-1	-1	-1	-1		(HAND2)(HAND1|HAND2)
ONECUT1		-1		(GATA6&HEY2)																		RGS2	1			-1		(IRX4)
ONECUT3		-1	1	(HAND1&MESP1)																		RGS3	1	1	1			(GATA6&HAND1)	Target		Target	Target	Target					Target		Target		Target	Target	Target	Target	Target
OPALIN		-1		(SRF)																		RGS4	-1	-1	-1			(HAND1&MESP1)					Target	Target		Target		Target
OPRK1		-1		(TBX5)(GATA4|TBX5)																		RGS5	1	1	1			(MEF2A>TBX5)
OR10A4	1			(MEF2A)(HAND2|MEF2A)																		RGS6	1	1	1	1		(GATA6&TBX5)
OR10A5			1	(SRF)(HAND2|SRF)(SRF>NKX2-5)																		RGS7BP		1	1			(HEY2&ISL1)
OR10AG1			1	(HAND1)(HAND1>ISL1)																		RGS9		-1	-1	-1		(HEY2>MESP1)																Target
OR10G3		-1	1	(HAND1>MESP1)(ISL1&MESP1)																		RHBDD1		-1	-1			(MESP1&NKX2-5)
OR10J3			1	(HAND2&MESP1)																		RHBDF2	-1	-1	-1			(MESP1)
OR10J5			1	(GATA4)																		RHBDL1		-1				(MESP1)																Target
OR11H6			1	(MESP1&SRF)																		RHOB	1					(GATA6&MESP1)
OR13H1			1	(MEF2A&MESP1)(MEF2A>MESP1)																		RHOBTB1	1	1	1			(MESP1)(MESP1>MEF2A)				Target			Target	Target
OR13J1		-1	1	(MESP1>NKX2-5)																		RHOC	1		1			(GATA4&SRF)						Target		Target
OR1A1		-1	1	(IRX4&NKX2-5)																		RHOF	-1	-1	-1			(HAND2)(HAND2>MESP1)
OR1E1		1		(NR2F2)(GATA4|NR2F2)																		RHOJ	1					(MESP1&SRF)(MESP1>SRF)
OR1G1			1	(IRX4)																		RHOU		-1	-1	-1		(HAND2)(HAND2>TBX5)					Target	Target		Target		Target
OR1L3			1	(GATA4)(GATA4|HAND1)																		RIC3	1		1			(MESP1|TBX5)
OR1L4			1	(HAND2&MESP1)																		RICTOR	1	1	1			(GATA6&HEY2)	Target	Target		Target		Target			Target
OR2A14		-1	1	(GATA4&MESP1)																		RIMBP3		-1		-1	1	(GATA6&TBX5)
OR2A2			1	(HAND2&MESP1)(MESP1>HAND2)																		RIMKLA	-1					(GATA6&MESP1)
OR2A7		-1		(MESP1&TBX5)																		RIMS3	-1	-1	-1			(GATA6&HAND1)	Target	Target		Target	Target			Target	Target
OR2C1			1	(MESP1&SRF)(SRF>MESP1)																		RIMS4	1	1	1			(HAND2)						Target			Target		Target	Target			Target	Target			Target
OR2H2	1	-1	1	(GATA6&MESP1)																		RIN3		-1	-1	-1		(TBX5)(MESP1|TBX5)
OR4A5			1	(HAND2)																		RIPK4	-1	-1	-1			(HEY2&MESP1)
OR4C3			1	(MESP1)(MEF2A|MESP1)																		RLF	-1		-1			(NKX2-5&TBX5)	Target				Target	Target	Target			Target
OR4C46		1		(MESP1>HAND2)																		RNASEH2B		1	1			(MESP1)
OR4C6		-1	1	(ISL1&MESP1)																		RNASET2	-1	-1	-1			(MESP1)
OR4D5			1	(MESP1>NKX2-5)																		RND1			-1	-1		(HAND1|HAND2)					Target
OR4K1		-1	1	(MESP1)																		RND2	-1	-1	-1			(HEY2&MESP1)																	Target
OR4S1			1	(HAND2)																		RND3	1	1	1			(MEF2A)(MEF2A|MEF2C)(MEF2C>MEF2A)				Target		Target	Target		Target		Target		Target	Target	Target		Target	Target
OR51A4			1	(SRF)(SRF>MEF2C)																		RNF103		1	1			(HAND2)
OR51A7		-1	1	(ISL1&MESP1)																		RNF112	-1	-1				(GATA6&HAND1)
OR51B4			1	(SRF)																		RNF115	1	1	1			(GATA6&HEY2)											Target		Target					Target	Target
OR51B6			1	(MEF2A)(MEF2A>GATA4)																		RNF122		1	1			(TBX5)
OR51I1			1	(TBX5)																		RNF123		1	1			(HAND1&HAND2)
OR51I2			1	(HAND2)																		RNF125		-1	-1			(HEY2)
[truncated: 1,105 more rows]

## Sheet: Table S2
Table S2. Target genes of TFs, lncRNAs and miRNAs during the early and late stages of hiPSC-derived cardiomyocytes. mRNA expression data was extracted from NCBI GSE35671. Differentially expressed genes (DEGs): fold change of gene expression at least 2.0 with p value <0.05, where 1 and -1 indicate up- and dwon-regulated genes respectively. TF Logics "&', '|' and '<' refer to AND, OR and NOT betwee…
Early stage																						Late stage
Genes	DEGs(Fold change >=2)			TF logics that regulate this target gene	miRNA targets							lncRNA targets										Genes	DEGs(Fold change >=2)										TF logics that regulate this target gene	miRNA targets										lncRNA targets
	Day0-3	Day3-7	Day7-14		miR-1	miR-133a	miR-199a	miR-208	miR-23	miR-499a	miR-590	GAS5	H19	MALAT1	MEG3	MIAT	NEAT1	PVT1	TUG1	XIST			Day14-28	Day14-45	Day14-60	Day28-45	Day45-60	Day45-90	Day60-90	Day90-120	Day45-120	Day28-60		let-7i	miR-1	miR-133a	miR-15	miR-199a	miR-200c	miR-29a	miR-31	miR-34a	miR-499a	GAS5	H19	MALAT1	MEG3	MIAT	NEAT1
AATF			-1	(HAND2)																		A2M	1	1	1	1					1	1	(GATA4&MEF2A)																Target
ABCA1	1			(HEY2&NKX2-5)	Target									Target								A4GALT	1	1	1								(HEY2)
ABCA3		-1		(HEY2)																		ABCA1			-1								(HEY2&SRF)													Target
ABHD5		-1		(GATA6)							Target											ABLIM2			1								(TBX5)
ACSL1			1	(HEY2&MEF2A)	Target	Target						Target										ACACB	1	1	1	-1			-1				(HAND2)(HAND2>NR2F2)
ACTA1			1	(GATA4)(GATA4>MEF2A)		Target			Target				Target				Target					ACO2	1	1	1								(NR2F2)
ACTA2			1	(ISL1)(ISL1>GATA6)		Target	Target						Target									ACOT1	1										(MEF2C)
ACTG2	-1		1	(MEF2A)(MEF2A|SRF)																		ACOT11	1	1	1								(HAND1)(HAND1|TBX5)
ACTN2			1	(GATA4&HAND2)(HAND2>GATA4)	Target				Target			Target										ACPL2										1	(HAND1)
ACTN3	-1			(HAND1&HEY2)																		ACSL1	1	1	1					1			(MEF2A)				Target	Target				Target
ADA		1		(HAND2)(HAND2|NR2F2)																		ACTA1	1	1	1								(MEF2C)(MEF2C>GATA4)(MEF2A|MEF2C)
ADAMTS1			1	(SRF)		Target						Target	Target	Target	Target	Target		Target	Target	Target		ACTB	-1		-1			1	1				(GATA6)																Target
ADAMTS9		1	1	(SRF)(GATA6|SRF)			Target		Target						Target		Target					ACTG1	-1		-1				1				(GATA6)																Target
ADM		-1		(SRF)(SRF>GATA6)(NKX2-5|SRF)																		ACTN2	1	1	1								(GATA4)(GATA4|HAND2)
ADPRHL1			1	(HAND2)																		ACTN4		-1				1	1	-1			(GATA6&NR2F2)(GATA6>NR2F2)													Target			Target
AEBP1			1	(HAND2&HEY2)	Target				Target													ACYP2			1								(TBX5)
AFP	1	-1	1	(MEF2A)(HAND1|MEF2A)							Target											ADA	-1	-1	-1								(HAND2>NR2F2)
AIG1		-1		(HEY2)																		ADAM11	1										(HAND1&HAND2)
AK1			1	(GATA4&SRF)						Target												ADAM23			1			1			1		(GATA4>GATA6)(MEF2A&NR2F2)					Target
AKR1B10			1	(SRF)				Target		Target	Target											ADAMTS1	-1	-1	-1								(HEY2)(HEY2>MEF2A)(HEY2|TBX5)													Target
ALDOC	-1			(GATA6&HAND2)(GATA6>HAND2)									Target	Target								ADAMTS19			-1	-1		-1				-1	(HEY2)			Target
ALPL			-1	(GATA6)									Target									ADAMTS9	-1	-1	-1						-1		(HEY2>MEF2A)		Target	Target		Target		Target			Target					Target
AMD1			-1	(HEY2&SRF)(HEY2>SRF)																		ADCY3	-1		-1								(HAND1&HAND2)
AMHR2		1	1	(TBX5)(TBX5>HAND2)(IRX4|TBX5)						Target		Target					Target					ADCY5			1								(HEY2)(HEY2|NR2F2)
AMOT		1		(GATA6&NR2F2)				Target				Target					Target					ADCY6	1		1								(MEF2A&NR2F2)																Target
ANGPT1			1	(MESP1)(MESP1>MEF2A)	Target	Target																ADM	1		1								(SRF)
ANGPT2		1		(SRF)(SRF>GATA6)																		ADPRHL1	1	1	1								(HAND2)
ANGPTL2			1	(NR2F2)(NR2F2|SRF)	Target							Target					Target					ADRB2	1		1								(HAND2&NKX2-5)
ANKMY2		1		(HEY2&MEF2A)																		AFP	-1	-1	-1								(HAND1)(HAND1>MEF2A)
ANKRD1		1		(MEF2A&SRF)						Target									Target			AHCY		-1									(IRX4&NR2F2)(NR2F2>IRX4)												Target
ANP32B		1		(GATA6)(GATA6|NR2F2)										Target								AIG1			1								(HEY2)(HEY2|NKX2-5)
ANTXR2		1		(SRF)(SRF>TBX5)				Target														AK1	1	1	1								(MEF2A>HEY2)
ANXA1	1			(NKX2-5)												Target			Target			AKR1B10		-1									(SRF)
ANXA3	1			(TBX5>GATA4)	Target												Target			Target		ALDH18A1	-1	-1	-1								(HEY2)
AP1S2		-1		(GATA6)(GATA6|IRX4)(IRX4>NR2F2)																		ALDH1A3						1	1				(HAND2)(HAND2>NR2F2)
APCDD1		1		(HEY2)																		ALDOC		1	1	1	1					1	(SRF)(HAND2|SRF)	Target			Target									Target			Target
API5			-1	(GATA6&HAND2)(GATA6>HAND2)	Target																	ALPL	-1	-1	-1								(SRF)(HAND2|SRF)												Target
APOA1		1	1	(GATA4)					Target						Target							AMHR2						-1	-1				(HAND2)(HAND2|IRX4)(HAND2>TBX5)				Target
APOA2			1	(TBX5)(GATA6|TBX5)	Target				Target						Target		Target					AMOT	-1	-1	-1								(GATA6&NR2F2)
APOB			1	(SRF)																		AMPH		1									(NR2F2)(NR2F2>GATA4)
APOBEC2			1	(GATA4)(GATA4>HEY2)		Target							Target				Target					AMT							-1				(HAND2)(HAND2>TBX5)
APOC1	1		-1	(HEY2>NR2F2)													Target	Target				ANGEL2			-1								(SRF)
APPBP2			1	(GATA6)(GATA6|NKX2-5)	Target				Target	Target												ANGPT1			-1								(MESP1&NR2F2)(NR2F2>MESP1)
AQP1			1	(MEF2A>HAND2)				Target		Target												ANGPT2	-1	-1	-1								(MEF2C&NKX2-5)
AQP10			1	(GATA6)(GATA4|GATA6)	Target					Target												ANGPTL2	-1	-1	-1								(SRF>NR2F2)
ARHGAP22			1	(HAND2)																		ANKRD1						-1		1	1		(MEF2A|SRF)										Target
ARHGAP24		1	-1	(HEY2&MEF2A)																		ANKRD33								1	1		(MESP1&NR2F2)(NR2F2>MESP1)
ARHGDIB			1	(GATA6)(GATA6|MEF2A)	Target				Target						Target		Target					ANKRD37						1					(TBX5)
ARHGEF19			-1	(HEY2>GATA6)				Target					Target				Target					ANKS1A	-1	-1	-1								(GATA6&NR2F2)
ARHGEF3			1	(HEY2&NKX2-5)				Target				Target										ANLN									-1		(GATA6)						Target			Target
ARHGEF6			-1	(HAND1)				Target							Target	Target						ANP32B			-1								(GATA6)													Target
ARID5B		1		(MEF2A&SRF)(MEF2A>SRF)	Target			Target	Target	Target		Target					Target					ANTXR2						1					(SRF&TBX5)(TBX5>SRF)
ARL2BP			1	(SRF)(MEF2A|SRF)																		ANXA1						1	1				(NKX2-5&TBX5)(TBX5>NKX2-5)
ARL6IP5			1	(GATA6|TBX5)								Target										ANXA10						1	1	-1			(MEF2A)(ISL1|MEF2A)
ASNS		-1		(HEY2&MEF2A)(HEY2>MEF2A)												Target						ANXA2						1	1	-1			(TBX5)(TBX5>HAND1)		Target	Target								Target		Target			Target
ASXL1		1		(HEY2&SRF)																		ANXA3	1						-1				(GATA4)(GATA4|TBX5)
ATP1B1			1	(GATA6&HAND1)							Target											APAF1			-1								(NR2F2)											Target
ATP2A2			1	(GATA6)						Target		Target										APBB2			1								(TBX5)(TBX5>GATA4)													Target
ATP5G1			1	(HEY2)(GATA6|HEY2)(HEY2>NR2F2)													Target					APEX1			-1								(HEY2)
ATP7B			1	(NR2F2)(NR2F2|TBX5)				Target														APOA1						-1					(GATA4)
ATP8B4		1		(MEF2A)																		APOA2	-1	-1	-1								(GATA6)
AUTS2		-1		(HEY2&NR2F2)																Target		APOB	-1	-1	-1								(SRF)
AXL			1	(SRF>TBX5)										Target								APOBEC2	1	1	1								(HEY2&TBX5)
BAIAP2L2		-1		(TBX5)(TBX5>GATA6)(HAND1|TBX5)											Target							APOC1	-1	-1	-1								(NR2F2)(HAND2|NR2F2)(NR2F2>HEY2)																Target
BAMBI		1		(NKX2-5)(HAND1|NKX2-5)															Target			APOE	-1	-1	-1						-1	-1	(NR2F2)(NR2F2|TBX5)					Target		Target									Target
BCAR3		1	-1	(HEY2>NR2F2)																		AQP10	1										(GATA4)(GATA4|GATA6)
BCAT1		-1		(MEF2A)(MEF2A|NR2F2)																		ARG2	-1	-1	-1								(TBX5)
BCAT2			1	(HAND2)													Target					ARHGAP1	1		1								(GATA6&SRF)
BCL11A		-1	1	(NKX2-5&SRF)																		ARHGAP22	-1	-1	-1								(NR2F2>HAND2)
BGN		1		(HAND2)	Target						Target	Target					Target					ARHGDIA						1	1				(HAND2)	Target		Target	Target	Target		Target	Target	Target	Target			Target			Target
BMP2		1		(GATA6&SRF)(GATA6>SRF)								Target			Target							ARHGDIB	-1	-1	-1								(GATA6>MEF2A)									Target
BMP5		1	1	(TBX5)(GATA4|TBX5)		Target	Target						Target		Target		Target					ARHGEF18	-1	-1	-1								(SRF)(SRF>GATA6)
BMPR2			1	(SRF)(MESP1>GATA6)(MESP1|SRF)							Target						Target					ARHGEF3	-1	-1	-1								(MEF2A&NR2F2)
BNC1			1	(GATA4&GATA6)(GATA6>GATA4)	Target			Target		Target												ARHGEF6	1	1	1								(HAND1)
BNC2		-1	1	(GATA6&HEY2)(GATA6>HEY2)																		ARID3A	-1	-1	-1								(SRF)(GATA6|SRF)	Target		Target			Target
BNIP3	-1	1	1	(GATA6&HEY2)(HEY2>GATA6)															Target			ARID3B	-1	-1	-1								(GATA4&NR2F2)	Target		Target													Target
BRP44L			1	(GATA6&TBX5)																		ARID5B	-1										(IRX4&NKX2-5)
BTG1			1	(GATA6|NR2F2)																		ARL6IP1			-1								(HAND2&NR2F2)
C11orf9			1	(GATA4&HEY2)																		ARL6IP5	1	1	1								(GATA6)(GATA6|TBX5)(TBX5>HAND1)
C12orf23			1	(HEY2>NKX2-5)																		ART3			1								(MEF2A)
C12orf48			-1	(GATA6)(GATA6>MESP1)																		ART5	-1	-1	-1								(MEF2A&NR2F2)
C14orf115			-1	(ISL1)(ISL1>MEF2A)																		ARV1			1								(NKX2-5)
C14orf132			1	(HAND2)(HAND2>HEY2)																		ASB2	1										(MESP1&NR2F2)(MESP1>NR2F2)
C14orf4		-1		(GATA6&SRF)(GATA6>SRF)																		ASPM			-1			-1			-1		(NKX2-5)
C15orf39			1	(GATA6)(GATA6|NR2F2)													Target					ATP1A2	1	1	1								(SRF)(SRF>MEF2A)
C1GALT1		-1		(HAND1)		Target	Target	Target	Target	Target	Target											ATP1B4	1	1	1	1				-1	-1	1	(HEY2>NKX2-5)			Target	Target	Target				Target				Target
C1orf106			-1	(MEF2A)(MEF2A|NR2F2)																		ATP2B4	1	1	1								(NR2F2&TBX5)																Target
C1orf135			-1	(NKX2-5)													Target					ATP5D			1								(HAND2)
C1orf53			1	(SRF)(HEY2|SRF)																		ATP5F1		1	1								(NKX2-5)(NKX2-5|NR2F2)
C1orf59			-1	(HEY2)																		ATP5G1	1		1								(HAND2&NR2F2)																Target
C1orf61		1	-1	(MEF2A>HEY2)																		ATP5J	1		1								(GATA6)(GATA6>HEY2)
C20orf103	1	-1		(SRF)																		ATP6V0D1			1								(NKX2-5&TBX5)
C20orf46		1		(HEY2&TBX5)																		ATP6V1A			-1								(NR2F2)(HAND1|NR2F2)(NR2F2>NKX2-5)
C3orf54			1	(GATA6)																		ATP6V1G2	1	1	1								(MEF2A&TBX5)
C5		1		(MEF2A)(MEF2A|SRF)		Target																ATP7B	-1	-1	-1								(TBX5)(NR2F2|TBX5)
C5orf13			1	(GATA6&HEY2)																		ATPIF1			1								(HAND2)
C7orf16			-1	(GATA4|GATA6)(GATA6&HAND1)(GATA6>HAND1)																		AURKA									-1		(NKX2-5)			Target												Target	Target
C7orf23		1		(GATA6)(GATA6|NR2F2)																		AUTS2						-1	-1		-1		(HEY2&NR2F2)			Target		Target				Target
C9orf123			1	(HEY2)(HEY2|ISL1)																		AVPI1			1								(NKX2-5&SRF)(NKX2-5>SRF)
CACHD1	1		-1	(GATA6&HAND1)																		AXIN2		-1	-1	-1						-1	(NR2F2>MESP1)				Target		Target			Target
CACNA1C			1	(GATA6)	Target	Target		Target	Target		Target											AXL	-1	-1	-1				1				(NR2F2&TBX5)(TBX5>NR2F2)									Target				Target
CALCB		-1		(MEF2A)																		B2M	1	1	1								(SRF)										Target
CAMK2A			1	(GATA4&HEY2)						Target												B4GALNT4	-1		-1								(HAND2)(HAND1|HAND2)
CAMKV		-1	-1	(HEY2>GATA6)																		BAG3			1								(GATA4&NR2F2)
CAP2			1	(HAND2)(HAND1|HAND2)							Target						Target					BAIAP2L1	-1	-1	-1								(NR2F2)(NR2F2>HAND2)
CAPN9		1	-1	(TBX5)																		BARD1						-1					(HAND1)
CARHSP1			-1	(GATA4&HEY2)(GATA4>HEY2)				Target										Target				BASP1	-1		-1				1	-1			(HAND2)(HAND2>NR2F2)				Target		Target
CBLN1			-1	(GATA6)																		BCAR3						1	1				(NR2F2)(NR2F2>HEY2)
CCDC3		1	1	(HEY2&TBX5)					Target			Target			Target		Target					BCAT1	-1	-1	-1				1				(NR2F2)(NR2F2>MEF2A)
CCND1			-1	(HEY2&NR2F2)	Target							Target	Target	Target	Target	Target	Target	Target	Target	Target		BCKDHA								1			(HAND2)																Target
CCND2			1	(GATA6&NR2F2)(NR2F2>GATA6)	Target					Target							Target					BCL3						1					(GATA6&NKX2-5)																Target
CCND3			1	(GATA6)(GATA6>HAND1)				Target		Target												BEX1									-1		(HAND1)
CCRN4L		-1		(GATA6)(GATA4|GATA6)	Target	Target	Target	Target		Target			Target		Target							BGN							1				(HAND2)
CD1D		1	-1	(SRF)																		BIN1	-1		-1								(HAND2)(HAND2>HEY2)
CD248			1	(NKX2-5)															Target			BIRC5									-1		(SRF)		Target	Target		Target		Target	Target	Target	Target
CD47			1	(GATA6)(GATA6|SRF)	Target	Target		Target						Target			Target					BLOC1S1		1	1								(SRF)
CD83			1	(GATA6)				Target		Target												BMP2	1								-1	-1	(GATA6&NR2F2)(NR2F2>GATA6)			Target											Target	Target
CD9		-1		(SRF)								Target										BMP4	-1	-1	-1								(MEF2A&MEF2C)	Target													Target
CD99L2			1	(GATA6)																		BMP5	1	1	1								(NKX2-5&TBX5)(NKX2-5>TBX5)
CDC42EP5			1	(GATA4)				Target									Target		Target			BMP7								1			(GATA6&HAND2)(HAND2>GATA6)									Target
CDCA2			-1	(NKX2-5)(NKX2-5|TBX5)																		BNC1	-1	-1	-1								(GATA6&NKX2-5)(GATA6>NKX2-5)
CDCA5			-1	(HEY2&ISL1)																		BNC2	-1	-1	-1								(HEY2>GATA6)
CDCA7			-1	(GATA6)																		BRP44			1								(ISL1&NR2F2)
CDCA7L			-1	(HAND2)	Target		Target	Target					Target									BRP44L	1	1	1								(GATA6)
CDH10		1		(MEF2A>GATA4)								Target										BSCL2									-1		(HAND2>NR2F2)		Target														Target
CDH11		1		(HEY2)(HEY2>NR2F2)						Target		Target										BTBD1	1		1								(SRF)
CDH2		1		(GATA6>MEF2A)			Target							Target	Target	Target	Target					BTG1	1	1	1								(NKX2-5&NR2F2)
CDH3			1	(HEY2&NKX2-5)																		BTG2	1	1	1								(GATA6>GATA4)
CDK6	1		1	(NR2F2)		Target	Target	Target	Target	Target		Target	Target	Target		Target	Target					BZW2	1		1								(HEY2)																Target
CDKN1A			1	(TBX5)	Target	Target		Target	Target	Target	Target	Target	Target	Target	Target	Target	Target	Target	Target	Target		C10orf10	1	1	1								(MEF2A)
CDKN1B			1	(GATA6)(GATA6>MEF2A)								Target		Target								C11orf2								1			(TBX5)													Target			Target
CDKN1C			1	(GATA6)(GATA6|HEY2)			Target	Target											Target			C11orf9	-1	-1	-1								(GATA6>TBX5)
CDR2		-1		(SRF)(SRF>NR2F2)(SRF|TBX5)																		C12orf39			1								(ISL1)
CDR2L			-1	(GATA6&NR2F2)				Target														C12orf47	1	1	1								(GATA6>HAND2)
CDT1			-1	(GATA6)				Target					Target	Target	Target		Target					C12orf62	1	1	1								(MEF2A&MEF2C)
CDX1		1	-1	(GATA6)(GATA6|NR2F2)																		C14orf132			-1								(HEY2)
CDX2		1	-1	(TBX5)(HEY2|TBX5)																		C14orf135			-1								(HAND2)(HAND2>IRX4)
CEBPA			1	(GATA6&NR2F2)	Target	Target				Target												C14orf142	1		1								(TBX5)(HAND1|TBX5)
CEBPB			1	(HEY2&NR2F2)													Target					C14orf159	1		1								(SRF)(HAND2|SRF)
CEBPD			1	(GATA6)(GATA6|SRF)				Target														C14orf4								1			(GATA6)(GATA6>NKX2-5)
CEBPZ			-1	(GATA4)(GATA4|TBX5)	Target	Target	Target	Target		Target	Target											C15orf39	-1	-1	-1								(GATA6>NKX2-5)																Target
CECR6			-1	(GATA6)(GATA6|TBX5)																		C15orf41						1			1		(HAND1)(GATA4|HAND1)
CER1		1	-1	(GATA4)																		C18orf54			-1								(MEF2C)
CGN		-1		(TBX5)(TBX5>HEY2)												Target	Target					C1orf105	1	1	1								(GATA4)
CH25H	1	-1		(HEY2)(HEY2>GATA6)														Target				C1orf106	-1	-1	-1								(MEF2C)
CHAF1B			-1	(GATA6)(GATA6>HEY2)																		C1orf115		1	1							1	(NKX2-5)
CHD7			-1	(HEY2)(HEY2|NKX2-5)																		C1orf175	1		1				-1				(HAND2)(HAND2|SRF)
CHEK1			-1	(HAND1)(HAND1>NR2F2)																		C1orf54									-1		(HAND1&SRF)
CHGA		-1		(TBX5)				Target							Target							C20orf20	-1		-1								(SRF)(SRF|TBX5)																Target
CHN1			1	(HAND2)				Target	Target	Target				Target								C20orf27			-1								(GATA6)(GATA6|HEY2)																Target
CHST7		-1		(NR2F2)								Target			Target							C20orf46			-1								(TBX5>HEY2)
CKB		-1		(MEF2A)(MEF2A|NR2F2)									Target			Target	Target					C21orf129	-1	-1	-1								(TBX5)
CKM			1	(HAND2&TBX5)(TBX5>HAND2)	Target						Target						Target					C2orf7	1	1	1								(NKX2-5&NR2F2)(NKX2-5>NR2F2)
CKMT1A		-1		(MEF2A)				Target										Target				C3orf45	1	1	1								(HAND2&NR2F2)
CKMT1B		-1		(MEF2A)(ISL1|MEF2A)								Target										C3orf52	-1	-1	-1								(HAND1)
CLCNKA			1	(GATA4)(GATA4|SRF)					Target	Target												C3orf54			-1								(HAND2&NR2F2)
CLDN11			-1	(HEY2&MEF2A)																		C4B			1								(HAND2&TBX5)
CLDN7		-1	-1	(HEY2>NR2F2)				Target					Target				Target					C5			-1								(MEF2A)(MEF2A|SRF)
CLIC5			1	(NKX2-5&SRF)																		C5orf13	1		1								(MEF2C)(MEF2A|MEF2C)
CLIP1	1			(NR2F2)	Target		Target										Target			Target		C6orf115			-1								(HEY2)
CNIH4	1	-1		(HEY2>HAND2)			Target															C6orf136	1	1	1								(MEF2C)(MEF2A|MEF2C)
CNKSR3		1		(HEY2&MEF2A)																		C6orf142	1	1	1								(IRX4&TBX5)(TBX5>IRX4)
CNTNAP2		1	-1	(GATA4)(GATA4>TBX5)										Target			Target	Target				C6orf72			1								(ISL1)
COBL		-1		(GATA4&HEY2)(GATA4>HEY2)				Target							Target			Target				C7	1	1	1						-1	-1	(HAND1&SRF)		Target											Target
COBLL1			1	(MEF2A&MESP1)(MEF2A>MESP1)			Target						Target		Target		Target					C7orf23	-1		-1								(NKX2-5>GATA6)
COCH			-1	(GATA4&HAND1)																		C8orf4	-1	-1	-1								(SRF>MEF2A)
COL13A1		1		(MEF2A)(MEF2A|TBX5)								Target					Target					C8orf55								1			(GATA6)(GATA6|HEY2)																Target
COL15A1			1	(HEY2)(HEY2|SRF)				Target		Target												C9orf3		1	1								(MEF2C>MEF2A)
COL1A1	1	-1	1	(MEF2A|NR2F2)		Target		Target	Target				Target			Target	Target					CACNA1C	1	1	1								(HAND1)(HAND1>GATA6)			Target				Target
COL1A2		1	1	(GATA6&HEY2)	Target				Target			Target					Target					CACNA1H	-1	-1	-1								(NR2F2&TBX5)(NR2F2>TBX5)
COL23A1		1		(SRF)(SRF>GATA6)																		CAMK2B			1								(HEY2)(HEY2>GATA6)
COL3A1		1	1	(SRF)(HAND1|SRF)(SRF>IRX4)		Target	Target						Target				Target					CAMK2N1	-1		-1				1	-1			(HAND2&NR2F2)
COL4A1		1		(SRF)(SRF>GATA6)														Target				CAND1			-1								(GATA6&HAND1)		Target
COL4A5		1		(MEF2A&SRF)(MEF2A>SRF)		Target					Target											CAP1							1	-1			(GATA6&NKX2-5)(NKX2-5>GATA6)
COL4A6		1		(NR2F2)																		CAP2	1		1								(HAND2)(HAND2>HAND1)																Target
COL5A1		1	1	(HEY2)(HEY2>ISL1)(HEY2>NR2F2)						Target		Target		Target			Target					CASQ1	1	1	1							1	(MEF2C)			Target	Target											Target
COL5A2		1	1	(MEF2A&SRF)(MEF2A>SRF)								Target					Target					CASQ2	1	1	1	1	1	1			1	1	(MEF2C>GATA4)	Target						Target									Target
COL6A3			1	(GATA4)(GATA4|IRX4)					Target				Target		Target							CAT	1	1	1								(MEF2A)
COL8A2			1	(TBX5)				Target		Target												CAV1	1	1	1			1					(HAND1)(HAND1|NR2F2)					Target	Target
COL9A2		1	-1	(GATA6)(GATA6|HAND2)																		CAV2	1	1	1								(HAND2)					Target
COLEC12		1		(SRF>GATA6)								Target					Target					CBX6	1	1	1					1			(GATA6)(GATA6|HEY2)(GATA6>NR2F2)
COMMD3		1	1	(GATA4&HEY2)								Target		Target			Target			Target		CBX7			1								(HEY2&NR2F2)
COQ2			-1	(GATA6&HEY2)																		CCDC14			-1								(MEF2A)(GATA6|MEF2A)
CORIN			1	(GATA4>SRF)	Target					Target												CCDC71									1		(GATA6&HEY2)(GATA6>HEY2)
CORO6			1	(MEF2A&SRF)																		CCL2	1	1	1								(HAND1>SRF)		Target			Target								Target			Target
CPE		1	1	(IRX4>MEF2A)				Target											Target			CCND1	1	1	1								(NR2F2)(HAND1|NR2F2)(NR2F2>HEY2)		Target		Target			Target		Target		Target		Target			Target
CRABP1		-1	-1	(TBX5)(GATA4|TBX5)																		CCNF	-1	-1	-1								(HEY2)																Target
CRABP2		1		(NKX2-5&SRF)(SRF>NKX2-5)																		CD151			1								(NKX2-5&NR2F2)(NR2F2>NKX2-5)												Target
CRIP1		1	1	(SRF)(GATA4|SRF)								Target		Target			Target					CD248	-1		-1								(NKX2-5&TBX5)
CRIP2			1	(HEY2&NR2F2)(HEY2>NR2F2)	Target								Target				Target					CD55			1			1					(HAND1)(GATA4|HAND1)(HAND1>NKX2-5)
CRTAC1			1	(NR2F2>HAND2)				Target														CD83	-1	-1	-1								(GATA6)
CRYAB			1	(GATA4&HAND2)	Target						Target											CDC20						-1	-1		-1		(HAND2)(GATA4|HAND2)																Target
CSRP2			1	(HAND1)(HAND1|SRF)																		CDC42EP3			1								(MEF2A)
CSRP3			1	(MEF2A)(MEF2A>MEF2C)	Target																	CDC42EP5			-1						-1		(HAND1)(GATA4|HAND1)	Target							Target								Target
CST1		1	-1	(MEF2A)(HAND2|MEF2A)(MEF2A|MEF2C)																		CDCA3									-1		(HAND1>NR2F2)
CST3			1	(HAND2)				Target											Target			CDCA5	-1	-1	-1						-1		(HAND2)
CTGF		-1		(HEY2&NR2F2)		Target																CDCA8		-1									(NKX2-5)(GATA4|NKX2-5)
CTPS			-1	(HAND1)								Target										CDH10	1	1	1			-1			-1		(MEF2A&MEF2C)		Target				Target				Target
CTSL1			1	(GATA4)				Target														CDH11	-1						1				(TBX5)(TBX5>NR2F2)						Target
CXCL12		-1	1	(NR2F2)	Target				Target													CDH13		1									(SRF)	Target					Target			Target
CXCL14			1	(HAND1&TBX5)				Target														CDH3	-1	-1	-1								(HEY2&SRF)(SRF>HEY2)
CXCL16		-1		(NKX2-5&TBX5)																		CDK2AP2						1					(GATA6)(GATA6|HEY2)							Target
CXCR4		1	-1	(GATA6&SRF)										Target			Target					CDK6		-1									(MEF2A&NR2F2)							Target		Target		Target		Target			Target
CXCR7		1	1	(HAND1&HEY2)(HAND1>HEY2)	Target		Target								Target		Target					CDKN1C			-1								(GATA6|NR2F2)					Target
CXXC5		1	-1	(MESP1&NKX2-5)																		CDKN3									-1		(SRF)
CYB5A			1	(TBX5)(NR2F2|TBX5)			Target										Target			Target		CEBPA	-1	-1	-1								(MEF2C)(MEF2C>NR2F2)		Target
CYB5D1		1	1	(TBX5)(HAND1>NR2F2)(HAND1|TBX5)	Target				Target						Target							CEBPB									1		(GATA4&NR2F2)(GATA4>NR2F2)									Target							Target
CYGB			1	(TBX5)(HAND2|TBX5)		Target		Target			Target											CEBPD			1			1			1		(GATA6)(GATA6>HEY2)(GATA6|SRF)								Target
CYP1B1		1	-1	(HAND1>TBX5)																		CELSR3	-1		-1								(GATA6)(GATA6|HAND2)
CYP26A1		1	-1	(GATA6>HEY2)																		CENPA									-1		(IRX4)
CYP27A1		1		(NR2F2)																		CENPF		-1	-1			-1			-1		(MEF2A)			Target							Target
CYP46A1			1	(GATA6>MEF2A)	Target					Target												CENPM									-1		(TBX5)
DAB2		1		(SRF>GATA6)						Target		Target										CEP135			-1								(HEY2)
DACT1		1		(GATA4&TBX5)																		CEP55									-1		(HAND2)(HAND2|HEY2)			Target					Target
DAZAP2			1	(MEF2A)						Target												CFI		1									(TBX5)									Target				Target
DCBLD1		1		(GATA4&SRF)(SRF>GATA4)																		CGN	-1	-1	-1								(MEF2A&NR2F2)(MEF2A>NR2F2)																Target
DCN			1	(GATA6)									Target				Target					CGNL1		-1	-1								(TBX5)(TBX5>SRF)
DDAH1		-1		(HEY2&IRX4)							Target											CHN2	1	1	1								(GATA4&HEY2)
DDIT4			1	(GATA6>HAND1)																		CHP			1								(SRF)(NR2F2|SRF)
DDR2			1	(HAND1&MESP1)							Target											CHPT1			1								(GATA6)
DDX21			-1	(NKX2-5)																		CHST7		1	1								(NR2F2)
DFNA5			1	(GATA6)	Target				Target	Target												CHST9	-1	-1	-1								(MEF2A)
DHCR24			-1	(GATA6|NR2F2)										Target								CITED4	1		1								(GATA6>NR2F2)
DHDH			1	(GATA6)				Target	Target	Target												CKAP2									-1		(MEF2A)			Target						Target
DHRS3		-1	1	(MEF2A)(MEF2A>SRF)																		CKAP4						1	1				(GATA6)
DIAPH1			-1	(GATA4)(GATA4>GATA6)																		CKB									-1		(GATA6>NR2F2)																Target
DIAPH2	-1			(HEY2&NR2F2)(HEY2>NR2F2)				Target				Target										CKM	1	1	1								(SRF&TBX5)			Target	Target												Target
DKC1			-1	(HEY2)								Target	Target	Target	Target		Target	Target		Target		CKMT2	1	1	1						1	1	(MEF2C)(MEF2C|TBX5)	Target			Target
DKK1		1	-1	(GATA6)(GATA6|HAND1)																		CKS1B									-1		(HAND2&NR2F2)(HAND2>NR2F2)													Target			Target
DLK1			1	(GATA6&NR2F2)			Target					Target	Target				Target					CKS2								-1	-1		(HEY2)(HEY2>HAND2)
DLL3		1	-1	(TBX5)																		CLCNKA				-1			-1				(SRF)			Target												Target
DNAJC15		1		(HAND1)																		CLDN7	-1	-1	-1								(NR2F2>HAND2)																Target
DNMT3B		-1	-1	(HEY2&NKX2-5)(NKX2-5>HEY2)				Target					Target									CLIC5	1	1	1								(NR2F2&TBX5)
DOK4		1	1	(HEY2>NR2F2)		Target	Target						Target		Target		Target					CLPTM1						1					(GATA6)(GATA6|HAND1)					Target											Target
DPPA4		-1	-1	(ISL1)									Target									CMTM6		-1	-1								(NKX2-5)
DPY19L1		1		(HEY2&NR2F2)(NR2F2>HEY2)																		CMTM7			-1								(HAND2)(HAND2|HEY2)
DPYSL3		-1	1	(GATA6)(GATA6>HEY2)(GATA6|NR2F2)																		CMTM8			-1								(TBX5)
DRD4		-1		(GATA6&HEY2)											Target		Target					CMYA5	1	1	1		1						(MEF2C&NR2F2)
DSCR6			-1	(TBX5)(TBX5>GATA6)																		CNN1	1	1	1					-1	-1		(TBX5)
DTNA	1	-1		(SRF)(SRF>MEF2A)	Target		Target															CNTNAP2	-1	-1	-1							-1	(NKX2-5)(NKX2-5|TBX5)						Target			Target	Target			Target			Target
DUSP16		-1		(MEF2A)							Target							Target				COBLL1	-1	-1	-1								(HEY2)(HEY2|NR2F2)
DUSP3			1	(GATA6)(GATA4|GATA6)	Target					Target		Target										COG5			1								(SRF)
DUSP5		1	-1	(GATA6&SRF)(GATA6>SRF)																		COL13A1		-1	-1								(GATA6&HAND2)(HAND2>GATA6)
DUSP6		1	-1	(NR2F2&SRF)(SRF>NR2F2)																		COL15A1	-1					1	1				(SRF>GATA6)	Target					Target
DYNC1I1		1		(SRF>GATA6)																		COL16A1	1	1	1								(TBX5)(TBX5>HAND1)		Target							Target
DYRK4			1	(HAND1)(HAND1>MESP1)					Target	Target												COL1A1	-1										(NR2F2>MEF2A)			Target	Target								Target				Target
E2F5			-1	(HEY2&NKX2-5)(HEY2>NKX2-5)																		COL1A2	-1										(TBX5)(NR2F2|TBX5)							Target
E2F7			-1	(GATA6)(GATA6|ISL1)																		COL23A1	-1	-1	-1								(SRF)
EDN3			1	(NR2F2>SRF)	Target																	COL2A1			-1								(NR2F2)(NR2F2|TBX5)												Target			Target
EEF1A2		-1	1	(MEF2A|NR2F2)										Target			Target					COL3A1	-1		-1								(SRF>HAND1)						Target	Target	Target			Target				Target
EFEMP2		1	1	(HAND1&HEY2)	Target				Target			Target		Target			Target					COL5A1	-1		-1								(NR2F2)							Target	Target					Target			Target
EFHD1		1		(MEF2A)(MEF2A|MEF2C)																		COL5A2	-1		-1								(SRF)							Target
EFNB1		1		(HEY2&TBX5)																		COL6A3	-1						1				(IRX4)(GATA4|IRX4)
EFNB2			1	(GATA6&HEY2)(GATA6>HEY2)	Target				Target													COL7A1	1										(HAND2)															Target
EFNB3		1	1	(HAND1&HEY2)								Target		Target	Target		Target					COL8A1						1	1				(MEF2A)(MEF2A>MEF2C)
EGFL6			1	(HAND2&TBX5)(TBX5>HAND2)																		COL8A2	-1	-1	-1								(TBX5)
EGFLAM		1		(NKX2-5)(NKX2-5|NR2F2)		Target											Target					COLEC12	-1	-1	-1								(HEY2)(GATA6|HEY2)
EGR1		-1		(HAND1&HEY2)				Target											Target			COLQ			1								(HAND1)
EHD1			1	(HAND1)(HAND1>NKX2-5)(HAND1|TBX5)													Target					COMMD3			1								(HEY2>GATA4)
EIF2AK3		-1		(HEY2&TBX5)(HEY2>TBX5)																		COMTD1			1								(GATA6&NR2F2)(NR2F2>GATA6)
EMILIN2	1			(HEY2&TBX5)																		COPS7A			1								(HAND2)(HAND2|TBX5)
EMP3	1	-1	1	(MEF2A)(GATA4|MEF2A)(MEF2A>GATA6)				Target									Target			Target		COQ10A	1	1	1			1					(MEF2A&NR2F2)(NR2F2>MEF2A)					Target
ENC1		1	-1	(GATA4&SRF)							Target											COQ3	1	1	1								(NKX2-5)(NKX2-5>HAND2)
ENO3			1	(HEY2&NKX2-5)(HEY2>NKX2-5)		Target							Target				Target					COQ9			1								(GATA6)
ENPP2		1		(GATA4&MESP1)																		CORIN	1	1	1	-1	1						(HAND2)(GATA4|HAND2)			Target
ENTPD3			1	(GATA4&HAND1)				Target		Target												CORO6	1	1	1								(MEF2A|MEF2C)
EOMES		1	-1	(GATA6)(GATA6|NKX2-5)																		COX17			1								(HEY2)
EPB41L3		1		(GATA6)(GATA6|HAND2)																		COX6A2	1	1	1		1					1	(MEF2A|SRF)	Target			Target											Target
EPB41L5			1	(TBX5)(GATA6|TBX5)										Target								COX7B	1	1	1								(GATA4)
EPHA1		-1	-1	(SRF)									Target									CPA4						1	1	-1			(TBX5>HAND2)
EPHA4		1		(GATA6)(GATA6|HEY2)				Target									Target					CPNE5			1								(NKX2-5&NR2F2)
EPM2AIP1			1	(HAND1)																		CPS1	-1	-1	-1								(MESP1&NR2F2)
EPSTI1		1		(HAND2)								Target					Target					CPT1C			-1								(GATA4)													Target			Target
ETV4			-1	(GATA6&HEY2)				Target					Target									CPVL	1	1	1								(SRF)
F2RL1			-1	(TBX5)																		CPZ	-1	-1	-1								(HAND2&NKX2-5)(NKX2-5>HAND2)
FABP3			1	(MEF2A)(HAND1|MEF2A)	Target																	CRABP1	-1		-1								(TBX5)(TBX5>GATA4)			Target												Target
FABP5			-1	(TBX5)				Target										Target				CRABP2									-1		(NKX2-5&SRF)
FABP7			-1	(GATA6)(GATA6|HAND1)																		CREB3L2	-1	-1	-1								(GATA6)(GATA6>HAND1)
FAM107B			1	(SRF)(MEF2A|SRF)		Target	Target		Target													CRIP1	1	1	1				-1				(SRF)(GATA4|SRF)(SRF>GATA6)		Target														Target
FAM46A			1	(HAND1)(HAND1|SRF)	Target	Target	Target	Target	Target	Target	Target											CRIP2	1	1	1								(HEY2)		Target														Target
FAM46B		-1		(HEY2)(HEY2>NR2F2)(HEY2>TBX5)								Target			Target			Target				CRKL			-1								(TBX5)				Target		Target
FAM46C		1		(SRF)																		CRTAC1	-1	-1	-1								(NR2F2)(GATA6|NR2F2)(NR2F2>HAND2)
FAM57B		-1	-1	(SRF>HAND2)				Target									Target					CRY2			1								(ISL1)																Target
FAM60A			-1	(HEY2)																		CRYAB	1	1	1			1			1	1	(NR2F2)
FAM65A		1		(GATA6&SRF)(GATA6>SRF)													Target					CSRP1						1					(TBX5>SRF)		Target														Target
FAM89A		1	-1	(HEY2)																		CSRP2		-1	-1								(HAND1)(HAND1|SRF)
FAM98A		-1		(MEF2A&SRF)(MEF2A>SRF)											Target	Target			Target			CSRP3	1	1	1								(MEF2C&SRF)(SRF>MEF2C)
FASN	-1			(SRF)	Target													Target				CTGF		1	1			1	1			1	(HAND2)(HAND2>NR2F2)			Target			Target
FBLN2		1		(NKX2-5)																		CTNND2			1								(HEY2)																Target
FBN2		1		(GATA6&SRF)				Target	Target													CTSL2		-1	-1			-1	-1		-1	-1	(GATA4&HEY2)(HEY2>GATA4)							Target					Target			Target
FBXL2			1	(GATA6&HAND2)(GATA6>HAND2)	Target	Target	Target	Target	Target	Target	Target											CTXN1		-1	-1								(NKX2-5>TBX5)
FBXO2		-1		(HEY2)(HEY2>NKX2-5)																		CUTC			1								(SRF)
FBXO28			-1	(NKX2-5)(NKX2-5|SRF)	Target	Target	Target	Target	Target													CXCL12	1	1	1								(NR2F2)	Target	Target	Target				Target	Target					Target
FBXO32			1	(MESP1&SRF)	Target																	CXCL14	-1	-1	-1								(TBX5>HAND1)
FCGRT			1	(HAND2)													Target					CXCL6						1	1				(GATA4)
FEN1			-1	(GATA6&SRF)(GATA6>SRF)														Target				CXCR7	-1	-1	-1								(HEY2&NKX2-5)						Target										Target
FEZ1		-1		(HEY2)											Target							CYB5A	-1	-1	-1								(TBX5)(TBX5>NR2F2)																Target
FGB			1	(IRX4)						Target	Target											CYB5D1	-1	-1	-1								(NR2F2>HAND2)
FGD6			-1	(HEY2&MEF2A)																		CYB5R1	1	1	1								(HAND2&NR2F2)(HAND2>NR2F2)
FGF17		1	-1	(HAND1&SRF)																		CYB5R3			1								(TBX5)(HAND2|TBX5)
FGF2		-1		(NKX2-5)									Target	Target			Target	Target				CYBA	-1	-1	-1					-1	-1	-1	(HAND2&NKX2-5)(HAND2>NKX2-5)																Target
FGF9			1	(GATA6|SRF)		Target			Target													CYBRD1							1				(TBX5)(SRF|TBX5)
FHL1		-1		(MEF2A)										Target								CYC1			1								(TBX5)													Target			Target
FHL2			1	(MEF2A&SRF)(SRF>MEF2A)																		CYGB	-1	-1	-1								(HAND2)(HAND2|TBX5)
FHOD3			1	(GATA6>HEY2)		Target				Target												CYP1B1	1	1	1								(TBX5)(NR2F2|TBX5)	Target	Target	Target	Target	Target	Target	Target	Target	Target	Target
FILIP1		-1	1	(GATA6)																		CYP27A1		-1	-1								(NR2F2)
FILIP1L			1	(NKX2-5&TBX5)				Target			Target											CYP2J2	1	1	1		1					1	(SRF)				Target
FLNC	1			(HAND1&HAND2)												Target			Target			CYP51A1						-1					(GATA6)(GATA6|TBX5)(TBX5>HAND1)						Target
FLRT2			1	(MEF2A)					Target		Target	Target	Target				Target					CYR61			1			1	1			1	(GATA6&NR2F2)		Target				Target
FLRT3		1		(MEF2A&SRF)(SRF>MEF2A)					Target	Target		Target					Target					DAB2	-1	-1	-1								(HEY2)(HEY2>HAND1)
FMO1			1	(GATA4&IRX4)				Target		Target												DAPK1			-1								(TBX5)
FOS	-1			(MESP1&NR2F2)									Target	Target	Target							DBC1	-1		-1								(HAND2&NKX2-5)	Target
FOSB	-1			(SRF)													Target					DCI	1		1				-1				(GATA6>HEY2)
FOXA1		1		(HEY2&NR2F2)				Target	Target			Target		Target					Target	Target		DCN	-1	-1	-1								(NKX2-5)(NKX2-5|TBX5)									Target
FOXA2		1		(GATA6&SRF)			Target															DCP2	-1	-1	-1								(SRF)
FOXA3			-1	(GATA6)													Target					DDIT4	-1		-1				1				(GATA6>NR2F2)
FOXC1		1	-1	(GATA6)	Target					Target												DDOST								1			(SRF>NR2F2)
FOXJ2			1	(HEY2&NR2F2)					Target	Target												DDR2	-1		-1								(MESP1)
FOXK1		1		(GATA6&HEY2)		Target			Target													DDX10						1	1				(NR2F2&SRF)(SRF>NR2F2)
FRAT2		-1		(HAND2)(HAND2|NR2F2)				Target							Target							DDX27								1			(NKX2-5)
FREM1		1	1	(IRX4&MEF2C)				Target							Target				Target			DENND2A			-1								(HAND2)
FREM2			1	(HAND2)																		DES	1	1	1							1	(IRX4&NR2F2)
FRZB		1	1	(NR2F2)(MEF2A|NR2F2)								Target					Target					DGKI	1										(MESP1&SRF)
FSCN1		1		(HAND2&HEY2)		Target																DHDH		-1	-1								(GATA6)
FSD2			1	(NKX2-5)(NKX2-5>MEF2A)(NKX2-5|SRF)	Target																	DHRS9		1									(IRX4&MEF2A)
FST	1			(HAND1&NR2F2)															Target			DIAPH2	-1	-1	-1								(NKX2-5&NR2F2)
FXYD6			1	(NKX2-5)	Target				Target	Target												DISP1	-1		-1			-1					(MEF2A)
FZD2		1		(HAND1|SRF)																		DKC1	-1		-1								(HEY2)											Target		Target			Target
FZD4		1		(SRF)(SRF>GATA6)(NR2F2|SRF)			Target	Target	Target	Target	Target											DKK1						1	1				(NR2F2&TBX5)							Target	Target
FZD9	-1			(HEY2&NR2F2)(HEY2>NR2F2)									Target									DLD	1	1	1								(GATA4)(GATA4|GATA6)
GABRB3			-1	(SRF)(HAND1|SRF)		Target		Target	Target	Target			Target									DLK1			-1							-1	(NR2F2)(NR2F2>HEY2)									Target
GABRP		1		(HAND2)(HAND2>GATA4)(HAND2|ISL1)																		DNAJA4	1	1	1								(MEF2A)(MEF2A|MEF2C)					Target
GAD1		1	-1	(GATA6)(GATA6|NR2F2)																		DNAJC9			-1								(GATA6)
GADD45G	-1		1	(HAND1)																		DOCK1	-1	-1	-1								(GATA6)(GATA6|HEY2)								Target
GAL			-1	(HAND1)(HAND1|NR2F2)												Target	Target					DOK4				-1							(NR2F2)			Target											Target	Target
GAP43		-1		(SRF)(ISL1|SRF)																		DPPA4	-1	-1	-1								(ISL1)
GARNL3			1	(HAND2>ISL1)	Target			Target		Target												DPYSL2	-1		-1								(NKX2-5&TBX5)
GAS1			1	(HAND1)				Target														DPYSL3	1										(HEY2)(HEY2>NR2F2)
GATA4		1		(SRF)	Target																	DSC2	-1	-1	-1								(TBX5)(TBX5>GATA6)
GATA5		1	1	(HEY2>NKX2-5)	Target				Target			Target	Target				Target					DSG2	-1	-1	-1								(MEF2A&TBX5)(TBX5>MEF2A)
GATM			1	(GATA4)(GATA4|SRF)	Target				Target	Target		Target										DTNA	1	1	1								(MEF2C&NKX2-5)			Target
GBE1			1	(GATA6)(GATA6>NKX2-5)(GATA6|NR2F2)	Target				Target			Target										DUSP1						1	1				(NR2F2>GATA6)						Target	Target
GCA			1	(TBX5)																		DUSP26	1	1	1								(MEF2C)				Target											Target
GCN1L1		-1		(HEY2&NR2F2)											Target	Target						DUSP3			1								(GATA6)(GATA4|GATA6)
GHR			1	(HAND1>HEY2)		Target																DYNLRB1			1								(GATA6)
GJA1			-1	(NKX2-5)(NKX2-5|TBX5)	Target				Target			Target										E2F2									-1		(NR2F2&SRF)								Target
GJB2	1	-1		(TBX5)							Target							Target				E2F3			-1								(GATA6)(GATA6|MEF2C)						Target			Target			Target		Target		Target
GLCE			1	(GATA6)(GATA6|TBX5)																		E2F5	-1	-1	-1								(HEY2)(HEY2|NKX2-5)
GLDC			-1	(NR2F2)				Target					Target									EBPL	-1	-1	-1								(HAND1)
GLS			1	(GATA4)(GATA4|SRF)	Target			Target	Target			Target										ECHDC2	1	1	1				-1				(SRF)			Target	Target									Target
GLT8D2			1	(HAND1)																		ECT2						-1			-1		(MEF2C)
GNG11		1		(HEY2&MEF2A)								Target					Target					EDN1						1	1	-1			(HAND1&SRF)		Target	Target		Target	Target		Target	Target	Target
GNG3		-1		(NR2F2)(HAND1|NR2F2)				Target									Target		Target			EDN3	-1	-1	-1								(HAND1)(HAND1>NR2F2)
GOT1			1	(NR2F2)(NR2F2|TBX5)			Target															EEF1A2	1	1	1								(GATA6)													Target			Target
GP1BB		1	1	(HAND1&HEY2)										Target			Target					EFEMP1		1	1	1		1	1			1	(SRF&TBX5)(TBX5>SRF)
GPC3			1	(GATA6)(GATA6|NKX2-5)	Target				Target			Target										EFHD1	-1	-1	-1								(MEF2A>MEF2C)
GPC4			-1	(GATA6)(GATA6|SRF)	Target	Target					Target					Target						EFNB2	-1	-1	-1					-1			(HAND2&NR2F2)	Target	Target		Target			Target	Target	Target
GPC5			1	(NKX2-5)(HEY2|NKX2-5)				Target		Target												EFNB3	-1		-1			-1	-1				(HAND2&TBX5)								Target		Target						Target
GPC6			1	(GATA6&HEY2)										Target			Target					EGFL6	-1		-1								(NR2F2&TBX5)
GPD1L			1	(GATA6)(GATA6>TBX5)																		EGFL8	1	1	1								(SRF&TBX5)(TBX5>SRF)
GPM6B		-1	-1	(IRX4)				Target					Target		Target							EGFLAM			-1								(NKX2-5&TBX5)(NKX2-5>TBX5)																Target
GPR124			1	(SRF)(GATA6|SRF)																		EHD3			1						1		(SRF)
GPR160		-1		(SRF)				Target										Target				EHD4			1								(HAND2&MESP1)(HAND2>MESP1)
GPR37	-1	1		(HEY2&NR2F2)(HEY2>NR2F2)	Target		Target				Target							Target				EIF1B	1	1	1								(NR2F2)(NR2F2>HAND2)
GPR64		-1	-1	(GATA6)		Target	Target		Target	Target	Target		Target		Target							EIF2AK1			-1								(HAND2)(HAND2|SRF)													Target
GPRC5C			1	(HEY2&SRF)	Target																	EIF2C2								1			(GATA6)
GPX3			-1	(NKX2-5)								Target										EIF4A1		-1	-1								(TBX5)				Target												Target
GPX7			-1	(HEY2&TBX5)(HEY2>TBX5)																		ELL2									1		(HAND1&ISL1)(ISL1>HAND1)
GREM2			1	(HAND1&MEF2A)	Target	Target		Target		Target												EMILIN2							-1				(SRF&TBX5)(TBX5>SRF)
GRK5			1	(GATA6&HEY2)													Target					EML3			-1								(NKX2-5|NR2F2)																Target
GRM4			-1	(GATA6&HEY2)																		EML4	-1	-1	-1								(GATA6&HEY2)(HEY2>GATA6)
GRPR		-1		(GATA4&SRF)(GATA4>SRF)											Target					Target		EMP1		1	1			1	1				(MEF2A&NR2F2)					Target			Target							Target
GSTM2			1	(HAND2)				Target	Target	Target												EMP3								-1			(GATA4&GATA6)(GATA4>GATA6)																Target
GSTO1	1			(GATA6)																		ENC1	-1		-1				1				(HAND2)(ISL1>GATA4)(HAND2|ISL1)
GTF2E1			-1	(SRF)(HAND2|SRF)	Target	Target		Target	Target	Target					Target							ENO1	-1	-1	-1								(GATA4)
GUCA1A		-1		(TBX5)								Target			Target							ENO3	1	1	1								(HEY2&NKX2-5)																Target
GUCY1A3			1	(HAND1)			Target						Target		Target		Target					ENPP2	-1		-1								(GATA6&MESP1)
GULP1		-1		(HAND2)																		ENTPD3	-1	-1	-1								(HAND1>GATA4)
GYG1			1	(GATA6)(GATA6|HEY2)																		EPB41L5	-1	-1	-1								(TBX5)
H1F0	-1			(HAND1&HEY2)																		EPDR1	1	1	1								(HAND1&TBX5)
H2AFY2		1	-1	(GATA4&SRF)																		EPHA4	1		1								(HEY2)(HEY2>GATA6)																Target
H3F3B	-1			(SRF)(MESP1|SRF)													Target					EPHB4			-1								(TBX5)(TBX5>GATA6)													Target			Target
HAND1		1	1	(HEY2)(HEY2>ISL1)(HEY2>TBX5)						Target												ERO1L									1		(HAND2)
HAND2			1	(GATA6|SRF)	Target																	ERRFI1	-1	-1	-1								(NR2F2)						Target
HAPLN1		1		(HEY2)(HEY2>GATA6)						Target									Target			ESRRA			1								(GATA6&HEY2)
HAS2		1		(MEF2A)																		ETFDH	1	1	1								(GATA6&HAND2)
HECW2		1	-1	(HEY2)(GATA4|HEY2)																		ETS1			-1								(NKX2-5&NR2F2)		Target			Target	Target		Target		Target
HES6	-1			(HAND1&HEY2)(HAND1>HEY2)											Target					Target		ETV5	1		1								(NR2F2>GATA6)
HESX1		-1		(MEF2A)(MEF2A>HEY2)								Target						Target				EXOSC8						-1					(NR2F2)				Target
HEY1		1		(HEY2)(HEY2>NR2F2)																		EXT1							1				(GATA4&GATA6)
HEY2			-1	(HEY2&ISL1)				Target														EXTL1			1								(MEF2C)(MEF2A|MEF2C)
HEYL		1		(HEY2&ISL1)									Target									F2RL1			-1			1	1				(TBX5)
HIST1H4K			-1	(SRF)(NR2F2|SRF)				Target			Target							Target				FABP3	1	1	1								(HAND1&MEF2A)(MEF2A>HAND1)		Target		Target		Target
HIST2H2AA3			1	(HEY2&MEF2A)				Target	Target	Target			Target	Target			Target		Target			FAM107B	-1	-1	-1								(MEF2C)(MEF2A|MEF2C)
HIST2H2BE			1	(GATA6&SRF)				Target		Target							Target					FAM127C			1								(IRX4)
HLA-B		1	-1	(GATA6)(GATA6|NR2F2)																		FAM36A	1	1	1								(SRF)
HMGB3			-1	(GATA6)	Target	Target		Target	Target	Target	Target											FAM38A			-1			1	1				(SRF)(SRF>NR2F2)
HMGCS2			1	(TBX5)(IRX4|TBX5)																		FAM46C	-1	-1	-1								(SRF)						Target	Target	Target
HMOX1		-1		(HEY2>HAND2)							Target											FAM57A			-1								(SRF)(SRF|TBX5)
HOMER2		-1		(GATA6&SRF)(GATA6>SRF)																		FAM5C	1	1	1								(MEF2C&NKX2-5)		Target								Target
HOXA5			1	(HEY2&SRF)		Target		Target				Target	Target	Target	Target	Target			Target	Target		FAM60A		-1	-1								(HEY2&SRF)
HOXB2		1	1	(SRF)(HAND1|SRF)											Target		Target					FAM65A								1			(GATA6)(GATA6>NR2F2)																Target
HOXB4			1	(GATA6&HEY2)	Target	Target	Target	Target	Target	Target	Target											FAM70A	1	1	1						-1		(NR2F2)			Target				Target
HOXB5		1	1	(SRF)(GATA6|SRF)					Target						Target		Target					FAM84B								-1			(MEF2A)(GATA6|MEF2A)								Target								Target
HOXB7			1	(HEY2&MEF2A)										Target			Target		Target	Target		FAM89A	-1	-1	-1								(HAND2|HEY2)
HOXB8		1	1	(HEY2&MEF2A)		Target									Target		Target					FAP		1		1		1	1				(GATA6&NKX2-5)
HOXC4			1	(MESP1>HEY2)																		FASN	-1		-1								(GATA6&HAND2)		Target
HOXC8			1	(ISL1)(ISL1>GATA6)									Target		Target		Target					FBLN1	-1	-1	-1								(GATA6)
HOXD1		1		(TBX5)(HEY2|TBX5)																		FBLN2								-1			(NKX2-5)
HPCAL4			1	(HAND1&HAND2)				Target		Target												FBLN5							1				(HAND1)						Target
HRASLS			1	(MEF2A&NKX2-5)(NKX2-5>MEF2A)																		FBN2	1			-1							(HEY2&NKX2-5)															Target
HRC			1	(GATA6)(GATA6|HAND2)		Target				Target							Target					FBXO2	-1	-1	-1								(NKX2-5)(GATA4|NKX2-5)(NKX2-5>HEY2)
HRK	1			(GATA4&HEY2)	Target		Target											Target				FBXO32	1		1								(TBX5)(MESP1>HAND1)(MESP1|TBX5)
HS3ST3A1		1	-1	(HEY2)(HEY2|SRF)																		FBXO8			1								(HAND1)
HSDL2			1	(SRF)	Target				Target	Target							Target					FGB	-1	-1	-1								(IRX4)							Target
HSPA14			-1	(MEF2A)																		FGF12	1	1	1								(MEF2C)
HSPA2		-1		(GATA6)(GATA6|HAND1)														Target				FGFR3	-1	-1	-1								(HEY2)(HAND2|HEY2)																Target
HSPB1			1	(MEF2A&SRF)(MEF2A>SRF)													Target					FGL2						1	1				(MEF2A)																Target
HSPB7			1	(GATA4&SRF)(SRF>GATA4)									Target				Target					FH	1										(GATA6)(GATA6|ISL1)
HSPB8			1	(MEF2A)	Target				Target			Target										FHL1	1	1	1								(NR2F2&SRF)	Target	Target	Target						Target	Target			Target
HTATIP2			-1	(GATA6|TBX5)				Target					Target									FHL2	1	1	1								(GATA4)
HTRA1		1		(HEY2&TBX5)									Target									FHOD3	1	1	1								(HAND1|NR2F2)
ID1			-1	(HAND1>HEY2)(HAND1&TBX5)(HAND1>TBX5)	Target							Target										FJX1	-1	-1	-1								(HAND2|SRF)
ID2		1		(TBX5)									Target	Target					Target			FKBP4								1			(GATA6)											Target		Target			Target
IDH2			1	(MESP1)						Target							Target					FLNC	1							1			(HAND2&NR2F2)
IDH3A			1	(MESP1>NR2F2)																		FLOT1			1								(NKX2-5)(NKX2-5>HAND1)
IER3		1	-1	(GATA6>MESP1)																		FLRT2	-1	-1	-1								(MEF2A)
IFI16		1		(SRF)																		FLRT3	-1	-1	-1								(SRF)
IFIT1			1	(GATA4)																		FMO1	-1	-1	-1								(IRX4)
IFITM1		1	-1	(MESP1)(HAND1|MESP1)																		FNDC5	1	1	1			-1	-1				(NR2F2&SRF)																Target
IFITM2			1	(HAND1&TBX5)			Target															FOS						1					(NR2F2&SRF)									Target				Target
IFITM3			1	(HAND1)			Target															FOXA1	-1	-1	-1								(NR2F2)(NR2F2>GATA6)
IGF2			1	(HEY2&ISL1)													Target					FOXC1										-1	(HEY2&NR2F2)
IGFBP2		-1		(GATA6&TBX5)(GATA6>TBX5)				Target														FOXD1						1	1				(NR2F2>TBX5)
IGFBP3			1	(MESP1)		Target			Target				Target									FOXF1	-1	-1	-1								(NR2F2)(HAND1|NR2F2)
IGFBP4		1	-1	(HAND2&HEY2)(HAND2>HEY2)																		FREM1		-1	-1						-1	-1	(MEF2C&NKX2-5)
IGFBP5		1	1	(GATA6&HAND2)(HAND2>GATA6)								Target	Target				Target			Target		FREM2		-1	-1	-1						-1	(HAND2)			Target	Target		Target		Target		Target
IGFBP6	1			(HAND1)													Target		Target			FRMD3	1	1	1								(HEY2)(GATA6|HEY2)
IGFBP7		1	1	(HEY2&TBX5)								Target					Target					FRMD4A	-1						1				(TBX5)(GATA4|TBX5)
IGSF1			-1	(NKX2-5)(NKX2-5|NR2F2)																		FRMD5	1	1	1								(NR2F2)(HEY2|NR2F2)			Target
IGSF21	-1			(GATA6&MESP1)(MESP1>GATA6)																		FRMD6						1	1				(HAND2)(HAND2|MEF2A)
IL13RA1		1		(HEY2|MESP1)		Target																FRZB	-1	-1	-1	-1						-1	(MEF2A&NR2F2)
IL17D			1	(MESP1)(MESP1>GATA6)				Target														FSCN1	-1	-1	-1								(HAND2&NR2F2)			Target
IL23A		1	-1	(MESP1&NKX2-5)																		FSD2	1	1	1				-1				(NR2F2&SRF)
INA			-1	(TBX5)						Target												FST	-1	-1	-1				1				(HAND1&NR2F2)								Target		Target
INHBE		-1		(MESP1>SRF)							Target											FSTL3						1					(NR2F2)(NR2F2>NKX2-5)
INS-IGF2			1	(MESP1)(MESP1>ISL1)(MESP1|TBX5)																		FTH1		1	1								(TBX5)(TBX5>HAND1)
IQCK		1		(TBX5)																		FXR2						1			1		(GATA6&NR2F2)(GATA6>NR2F2)											Target		Target			Target
IRX3		1		(GATA6&MESP1)(GATA6>MESP1)								Target										FYCO1	1	1	1								(GATA4&ISL1)(GATA4>ISL1)
IRX4			1	(MEF2A&SRF)(MEF2A>SRF)	Target						Target											FZD2		-1	-1								(NKX2-5&SRF)
IRX5		1		(GATA6&HEY2)																		FZD4	-1	-1	-1								(NR2F2)(NR2F2>GATA6)(HAND1|NR2F2)					Target
ISG20		-1		(MESP1)													Target					GABARAPL2	1	1	1								(MEF2A&MEF2C)
ISL1		1		(HEY2)(GATA4|HEY2)						Target		Target							Target			GABRP	-1	-1	-1								(ISL1)(ISL1>GATA4)(HAND2|ISL1)
ITGA5		1	-1	(GATA6&SRF)																		GADD45B			1								(HAND1&HEY2)(HAND1>HEY2)
ITGA8		1		(NR2F2)																		GAS1	-1		-1								(HEY2&MEF2A)		Target	Target						Target
ITGA9		1	-1	(GATA6>MESP1)																		GATA5		-1	-1								(NKX2-5>HEY2)																Target
ITGB1BP3		-1		(SRF)(SRF>MESP1)				Target			Target	Target			Target							GATAD2A	-1	-1	-1								(NR2F2)(NR2F2>GATA6)(HEY2|NR2F2)
ITM2C		1		(NKX2-5)																		GATM									-1		(GATA4&GATA6)(GATA4>GATA6)															Target
ITPR1		1		(MEF2A&SRF)(SRF>MEF2A)																		GBE1			1			1			1		(GATA6&NR2F2)					Target
ITPR3			-1	(SRF)(SRF>MESP1)				Target											Target			GCA		-1	-1								(TBX5)
JAM2		-1		(MEF2A)(IRX4|MEF2A)																		GCAT			1								(HEY2|NKX2-5)
JARID2		-1	-1	(HAND1&HEY2)			Target	Target				Target	Target	Target	Target	Target		Target		Target		GCGR	-1		-1								(SRF>NR2F2)
JUN	1	-1	1	(MEF2A)(GATA4|MEF2A)(GATA6|MEF2A)											Target							GDF10									-1		(MEF2A)(MEF2A>NR2F2)
KBTBD2		1		(SRF)																		GEM		1	1								(GATA6&TBX5)										Target
KCNA5		1	-1	(MEF2A&MESP1)(MESP1>MEF2A)																		GEMIN4		-1	-1								(HAND2)
KCND2		-1		(MEF2A)(MEF2A|MESP1)								Target			Target					Target		GFOD1	1	1	1								(MEF2A)(MEF2A>NR2F2)
KCNF1	1			(ISL1)	Target													Target				GFPT2							1				(GATA6)(GATA6|TBX5)
KCNG3		-1		(HEY2&SRF)						Target												GHR						-1					(NR2F2>HAND2)		Target		Target	Target				Target	Target
KCNK12			-1	(GATA6)(GATA6>MESP1)												Target						GJA1	-1		-1				1				(TBX5)(TBX5>NKX2-5)		Target					Target		Target
KCNK17		1	-1	(HAND2)																		GLDC	-1	-1	-1								(NR2F2)						Target
KCNN2			1	(MESP1)(MESP1>GATA6)																		GLI2			-1								(HAND1)													Target
KCTD12			1	(MESP1)																		GLI3			-1								(NKX2-5)(NKX2-5>TBX5)
KDELR3			1	(HEY2)(HEY2|MESP1)				Target		Target												GLIPR1		1	1			1	1				(HAND1&SRF)
KEL		1	-1	(GATA6)																		GLRX	1	1	1								(HAND1)(HAND1|HEY2)
KHDRBS3			-1	(HEY2&NKX2-5)																		GLT8D2	-1						1				(HAND1)
KIAA0895			1	(GATA6&MESP1)(MESP1>GATA6)																		GMFB			-1								(HAND2)
KIAA1024		1		(TBX5)(TBX5>MEF2A)(MESP1|TBX5)																		GNAI2								-1			(HAND1&TBX5)
KIAA1199			1	(GATA6)(GATA6|MESP1)																		GNG11	1	1	1	1						1	(HEY2)(HEY2>GATA6)						Target
KIF1A		-1	-1	(MESP1)																		GNG12						1	1				(ISL1)							Target	Target
KIF21A		-1		(MEF2A)(MEF2A>SRF)																		GNG2	-1		-1								(MEF2A&NKX2-5)(NKX2-5>MEF2A)
KIFAP3			1	(SRF&TBX5)(TBX5>SRF)					Target						Target				Target			GNL3L						-1					(GATA6)
KISS1R		-1		(NKX2-5>MESP1)																		GNPDA1	-1	-1	-1								(HEY2)
KIT		1	-1	(HEY2&TBX5)																		GOT1	1	1	1								(TBX5)(TBX5>NR2F2)
KLF9			1	(MEF2A)						Target												GOT2			1								(MEF2A)
KLHDC8B			1	(GATA4&NR2F2)				Target									Target					GP1BB	1	1	1								(NR2F2)(MEF2C|NR2F2)				Target
KLHL22			1	(HEY2>GATA6)													Target					GPAA1						1					(GATA6)													Target			Target
KLHL4	1		-1	(GATA4&HAND1)(HAND1>GATA4)					Target									Target				GPC1	1	1	1								(HAND1&HEY2)
KRT19		1		(SRF)													Target					GPC3	-1	-1	-1						-1		(GATA6&NKX2-5)									Target
KRT8		1		(HAND1&TBX5)								Target		Target			Target					GPC4			-1								(NR2F2)(NR2F2>SRF)
L2HGDH	-1			(MESP1)																		GPC5	-1	-1	-1								(MEF2A)(GATA4|MEF2A)
LAMA5	-1		1	(GATA6&HEY2)			Target							Target			Target		Target	Target		GPC6	-1		-1								(MEF2A&NR2F2)													Target
LAMB2			1	(HAND2)						Target												GPD1L	1	1	1								(GATA6)(GATA6|TBX5)
LAMC1			1	(HEY2&MESP1)			Target		Target													GPI			1								(NKX2-5)													Target
LDHA	-1			(HEY2&ISL1)		Target		Target	Target	Target												GPR124			-1								(NR2F2)(NR2F2>GATA6)
LDOC1L			1	(GATA4)																		GPR137B			1								(GATA6)
LECT1		-1		(MESP1)			Target											Target				GPR22			1							1	(MEF2C)(MEF2C>MEF2A)
LEF1		1		(GATA6&SRF)(SRF>GATA6)						Target		Target					Target		Target			GPR37			-1								(HAND1)(HAND1>HEY2)
LEFTY2		1	-1	(MESP1&NKX2-5)																		GPRC5C	-1	-1	-1								(HAND1&NR2F2)
LEPREL1		1	-1	(MEF2C&MESP1)																		GPT2			-1								(NR2F2>GATA6)
LEPROTL1			1	(MESP1)(MESP1>NR2F2)(MESP1|TBX5)								Target										GPX3	1	1	1						1	1	(NKX2-5)(NKX2-5|TBX5)					Target	Target	Target
LFNG			-1	(GATA6&HEY2)													Target					GRAMD3			1								(GATA4)(GATA4>NR2F2)
LGALS1	1			(MESP1)(HAND2|MESP1)(MESP1>NR2F2)												Target		Target				GREM2		-1	-1								(HAND1)(HAND1>GATA4)
LHFP		1		(SRF>MESP1)																		GRM8	-1	-1	-1								(HAND2&NR2F2)
LHFPL2		1		(MESP1)																		GRPR	-1	-1	-1								(TBX5)
LHPP	-1			(GATA4&GATA6)(GATA4>GATA6)																		GUCY1A3	-1	-1	-1								(HAND1)
LHX1		1	-1	(HEY2&TBX5)																		GYG1	1	1	1								(HEY2)(GATA6|HEY2)
LHX2			1	(MESP1&NR2F2)							Target											H19			1			1	1		1	1	(HAND1>HAND2)	Target						Target	Target					Target
LIN7A			-1	(HAND1)(HAND1|NKX2-5)			Target															H3F3B	-1		-1								(SRF)(MESP1|SRF)		Target														Target
LIPG		1		(MEF2A&TBX5)(TBX5>MEF2A)																		HADHB	1	1	1								(ISL1)(HEY2|ISL1)
LITAF		-1		(GATA6&NKX2-5)(GATA6>NKX2-5)									Target	Target					Target			HAGH	1	1	1								(NR2F2)(GATA6|NR2F2)
LIX1		1		(SRF)(SRF>GATA4)				Target							Target							HAMP		1	1								(GATA6)(GATA6>HAND1)						Target	Target									Target
LMCD1		-1	1	(MEF2A&MESP1)																		HAND1	-1	-1	-1	-1						-1	(TBX5>HEY2)	Target														Target
LMO3			1	(GATA6&HEY2)																		HAPLN1	-1	-1	-1								(GATA6&NKX2-5)(GATA6>NKX2-5)
LOC338758			1	(GATA6&HEY2)																		HAS2			-1								(HAND1)(HAND1|NKX2-5)						Target
LOC388588			1	(HAND2&TBX5)																		HBEGF	1	1	1							1	(MEF2A&NKX2-5)(MEF2A>NKX2-5)			Target			Target		Target
LOC404266			1	(HEY2&TBX5)																		HCP5		1	1		1	1			1	1	(NKX2-5>NR2F2)	Target						Target
LONRF1		1	-1	(GATA6)(GATA6|HAND2)																		HDAC1	-1	-1	-1								(GATA6)(GATA6|HAND2)									Target
LOX		1	-1	(GATA6&SRF)																		HEATR1	-1	-1	-1								(TBX5)
LPL	-1			(MESP1)(MESP1>NKX2-5)(MESP1|SRF)																		HEBP2		1	1								(HAND1)
LRCH2			1	(HAND1)(HAND1>GATA6)(HAND1|NR2F2)					Target	Target	Target			Target			Target					HECW2			1								(HAND1)
LRFN5			1	(HEY2&MESP1)(HEY2>MESP1)	Target				Target			Target			Target		Target					HEY1			-1								(HEY2)(HEY2|NR2F2)
LRIG1		-1		(HAND2&MESP1)				Target										Target				HIC2	-1	-1	-1								(NR2F2)(NR2F2>TBX5)
LRIG3		1	-1	(HEY2&MEF2A)																		HIST1H1C	1	1	1								(HAND2&NR2F2)
LRP8			-1	(HEY2&MESP1)																		HIST1H2AC	1	1	1								(HAND1)
LRRC32			1	(MESP1>HEY2)	Target				Target						Target							HIST1H2BK	1										(GATA6&HEY2)(GATA6>HEY2)
LRRC49			1	(SRF)	Target			Target	Target	Target		Target										HIST1H4C			-1			-1			-1		(TBX5)(SRF|TBX5)
LRRN1			-1	(NR2F2&TBX5)(TBX5>NR2F2)				Target														HIST1H4H	1	1	1								(GATA4)(GATA4|NKX2-5)
LRRN3			1	(MEF2A>ISL1)				Target					Target							Target		HIST2H2AA3	1		1								(NKX2-5&NR2F2)													Target			Target
LUM		1	1	(HAND1|SRF)		Target	Target						Target		Target							HIST2H2BE	1	1	1								(HEY2&TBX5)(TBX5>HEY2)																Target
LY6H			1	(NR2F2)(NR2F2>HEY2)				Target		Target							Target					HLA-B		1	1			1	1		1	1	(NR2F2)(GATA6|NR2F2)
LYAR			-1	(HEY2&NKX2-5)				Target														HLA-F			1								(SRF)
LYL1		1		(MESP1&SRF)													Target					HMGB2						-1	-1		-1		(HAND1)(HAND1>NR2F2)		Target							Target
LZTS1		1	-1	(SRF)(SRF|TBX5)																		HMGB3			-1						-1		(GATA6&HEY2)(HEY2>GATA6)	Target	Target	Target	Target						Target
MAB21L2			1	(MESP1)(MESP1>GATA4)(MESP1|TBX5)			Target						Target		Target		Target					HMGCR	-1		-1						-1		(HAND2)	Target			Target	Target		Target	Target	Target
MAD2L2		-1		(HEY2&SRF)											Target							HMGCS2	-1		-1								(TBX5)(TBX5>IRX4)
MAL2		-1	-1	(MESP1)				Target					Target									HMGN1			-1								(HEY2)
MAMDC2		-1		(GATA6&HAND1)																		HMMR						-1			-1		(GATA6&NR2F2)			Target										Target
MAN1C1			1	(NR2F2)																		HNRPA1L-2						-1					(GATA6&HAND2)(GATA6>HAND2)
MAOA		1		(MESP1)(HAND1|MESP1)																		HOXA13	-1	-1	-1								(NR2F2)(NR2F2>HAND2)
MAP7		-1	-1	(HEY2&MESP1)(MESP1>HEY2)				Target					Target					Target				HOXB2	-1	-1	-1								(HAND2&MESP1)
MAPK13		-1		(HEY2)																		HOXB5	-1		-1								(HAND2&NKX2-5)			Target	Target		Target									Target
MAPRE3			1	(GATA6)(GATA6>HEY2)	Target					Target												HOXB7	-1		-1								(HAND2>MEF2A)																Target
MASP1			1	(GATA6)(GATA6>MESP1)	Target																	HOXB8	-1	-1	-1								(HAND2&MEF2A)									Target					Target	Target	Target
MATN2			1	(GATA4&HAND2)	Target						Target											HOXC8	-1	-1	-1								(HAND2)(HAND2|ISL1)
MATN3		1	-1	(NR2F2)																		HOXD12	1		1								(TBX5)(NKX2-5|TBX5)
MB			1	(GATA6&MEF2C)(MEF2C>GATA6)	Target																	HPCAL4	-1		-1								(NR2F2)(NR2F2>HAND1)
MBNL2			1	(MESP1|SRF)						Target		Target	Target	Target	Target	Target	Target		Target	Target		HRASLS	1		1								(NKX2-5)(NKX2-5>MEF2A)
MCEE			1	(MESP1)																		HRC	1	1	1								(NR2F2)(NR2F2>HAND2)																Target
MCM3			-1	(GATA4)								Target										HRK			1								(HEY2&MEF2A)
MCM4			-1	(NR2F2)(NR2F2>MESP1)																		HS3ST3A1		1	1								(HEY2&SRF)	Target	Target							Target
MCM5			-1	(GATA6&HEY2)(HEY2>GATA6)				Target					Target		Target							HSD17B8	1	1	1								(NKX2-5&NR2F2)
MCM6			-1	(GATA6)(GATA6>MESP1)																		HSPA1A	1	1	1								(HAND2)
MCOLN3		1	-1	(MEF2A)																		HSPB1	1	1	1								(MEF2C&NKX2-5)																Target
MEF2C			1	(HEY2&NKX2-5)	Target	Target			Target	Target	Target											HSPB3	1	1	1								(MEF2A&MEF2C)(MEF2C>MEF2A)		Target	Target	Target
MEIS1		1	1	(SRF)			Target	Target							Target							HSPB7	1	1	1								(GATA4&SRF)
MELK			-1	(MESP1&NR2F2)(NR2F2>MESP1)																		HSPB8	1	1	1				-1	1	1		(NR2F2>MEF2A)						Target
MESP1		1	-1	(HEY2&TBX5)																		HTRA1			1								(GATA6|HEY2)
MFAP4		1		(MESP1)(MESP1>GATA4)						Target		Target					Target					ICT1			1								(NKX2-5>MESP1)
MFGE8		-1		(MESP1&TBX5)																		ID2									-1		(MEF2A&NR2F2)		Target				Target						Target
MGC16121	1		1	(NKX2-5>IRX4)																		IDH2	1		1								(HEY2&MESP1)																Target
MGP			1	(GATA4)				Target									Target		Target			IDH3A	1	1	1								(MESP1)(MESP1|NR2F2)
MGST3			1	(MESP1)			Target															IER3	1	1	1			1				1	(HAND1>GATA6)								Target
MID1IP1			-1	(MEF2A&MESP1)(MESP1>MEF2A)																		IER3IP1	1	1	1								(HEY2)
MIXL1		1	-1	(MESP1>GATA6)																		IFI16		1	1								(SRF)													Target
MLF1IP			-1	(MESP1)											Target							IFITM1			-1								(MESP1)(HAND1|MESP1)
MLPH			-1	(MESP1)(GATA4|MESP1)				Target				Target		Target			Target					IFT74						-1					(SRF)
MMP24		-1		(HEY2&SRF)							Target									Target		IGF2BP3		-1	-1					-1	-1		(GATA6&HAND2)(HAND2>GATA6)		Target					Target		Target		Target	Target	Target	Target	Target	Target
MMP9			-1	(MESP1>HAND1)		Target							Target	Target				Target	Target			IGFBP3	-1	-1	-1								(HEY2&MESP1)(HEY2>MESP1)
MN1		1		(MESP1)(MESP1>GATA6)(MESP1>MEF2A)																		IGFBP4							1				(HEY2&NKX2-5)
MOAP1			1	(GATA6)(GATA6>GATA4)																		IGFBP5		1									(TBX5)(HAND2|TBX5)							Target		Target
MOCOS		-1		(MESP1)											Target							IGFBP6	1	1	1								(HAND1&MESP1)
MOSC1			-1	(GATA4&MESP1)(GATA4>MESP1)	Target	Target	Target	Target		Target												IGFBP7	1	1	1			1		-1			(GATA6&TBX5)(GATA6>TBX5)
MPPED2	1	-1	1	(HEY2&MEF2A)																		IL11						1	1				(HAND2&NR2F2)		Target											Target			Target
MSRA			1	(GATA4&MEF2A)(GATA4>MEF2A)																		IL17D						-1			-1	-1	(GATA6&HAND1)
MSRB2			1	(SRF>MEF2A)																		IL18						-1		1			(HAND2|MEF2A)					Target						Target
MSRB3			1	(MESP1&NKX2-5)						Target												IL1B						1	1				(HAND1&TBX5)
MST4			1	(HEY2&MEF2A)	Target							Target										IL6						1	1	-1			(GATA6&MESP1)								Target	Target	Target	Target	Target	Target			Target
MSX1		1		(GATA6&SRF)(SRF>GATA6)						Target		Target										ILVBL								1			(HEY2&NKX2-5)(HEY2>NKX2-5)
MSX2		1		(HAND1|MEF2A)																		IMMT	1		1								(TBX5)(GATA6|TBX5)
MT1X			-1	(MESP1)												Target						IMPA1	1	1	1								(SRF)									Target
MT2A			-1	(MESP1)					Target			Target				Target			Target			IMPA2	-1	-1	-1								(GATA4|MESP1)
MTHFD1			-1	(HEY2)						Target			Target									IMPDH2	-1										(MESP1&NR2F2)									Target
MXD4		1	1	(SRF)	Target	Target				Target												INPP1		1	1								(SRF>GATA4)
MXRA7			1	(GATA6)(GATA6|MEF2A)																		INPP4B		1	1								(MEF2C&NKX2-5)
MYBPC3			1	(GATA6&HEY2)		Target	Target						Target				Target					IRX3									1		(HAND2)
MYH6			1	(GATA6&HEY2)		Target	Target						Target									IRX4	1			-1		-1	-1			-1	(GATA6)				Target										Target	Target
MYH7			1	(HAND1&TBX5)							Target		Target									IRX5			1								(NR2F2&SRF)
MYL3			1	(MEF2C&NKX2-5)									Target				Target					ISL1	-1	-1	-1			-1			-1		(GATA6)(GATA6>GATA4)				Target	Target	Target	Target
MYL4		1	1	(MESP1)(MESP1>NR2F2)											Target		Target					ISOC1	1	1	1								(HAND2&NR2F2)(HAND2>NR2F2)
MYL7		1	1	(MESP1|SRF)		Target											Target					ISYNA1			-1								(HAND2)(HAND2|MESP1)																Target
MYL9			1	(TBX5>MESP1)	Target				Target	Target		Target										ITGA10	1	1	1								(MEF2C)(MEF2A|MEF2C)													Target
MYLIP			1	(GATA6&HEY2)													Target					ITGA11						1	1			1	(TBX5)							Target
MYO10		-1		(MESP1)(MESP1>TBX5)															Target			ITGA2		1	1			1	1				(TBX5)(MEF2C|TBX5)				Target				Target
MYO5C			-1	(ISL1)				Target					Target	Target			Target					ITGA5						1	1				(NR2F2&TBX5)								Target
MYOM1			1	(NKX2-5)(NKX2-5>MEF2A)		Target							Target				Target					ITGA8			-1		-1	-1			-1	-1	(NR2F2)		Target					Target
NANOG		-1	-1	(MESP1)(GATA4|MESP1)								Target	Target	Target								ITGB1BP2	1	1	1								(HAND1&NKX2-5)
NANOS3		1		(GATA6&SRF)																		ITGB1BP3	1	1	1	1						1	(MESP1)(MESP1|SRF)				Target		Target
NAV1	-1			(MESP1)(MESP1|TBX5)													Target					ITGB3BP	-1	-1	-1								(HAND2&MEF2A)(MEF2A>HAND2)
NCALD			1	(MESP1>GATA4)						Target							Target		Target	Target		ITPR3	-1		-1			1	1				(SRF)			Target										Target
NCOA4		1		(SRF>MESP1)																		IVD			1								(MESP1)(HAND2|MESP1)
NDN			1	(HAND1)(HAND1|MESP1)			Target	Target														JAK2			1								(HEY2)														Target
NDRG2			1	(MEF2A>MESP1)																		JAM3	-1		-1								(NKX2-5&SRF)
NEBL			1	(GATA4&HEY2)															Target			JAZF1	1	1	1								(NKX2-5>MESP1)						Target		Target
NELL1			1	(NR2F2)				Target		Target												KBTBD10	1	1	1			-1			-1		(NR2F2&SRF)						Target
NELL2			-1	(HEY2&MESP1)				Target					Target									KBTBD8	1					-1			-1		(GATA6&MESP1)(MESP1>GATA6)								Target	Target						Target
NES	1	-1		(MESP1)(HAND2|MESP1)(MESP1>NR2F2)														Target				KCNJ5			1								(TBX5)
NETO2		1		(MESP1)																		KCNJ8			1								(SRF>MEF2A)
NFE2L3			-1	(MESP1)				Target					Target									KCNK3		1	1								(GATA6&HEY2)
NFKB1			1	(GATA6)(GATA6|MEF2A)(GATA6>NKX2-5)	Target		Target					Target		Target	Target		Target			Target		KCNMB1		1	1								(SRF)(MEF2A|SRF)
NICN1			1	(MESP1)													Target					KCTD12		-1	-1								(NR2F2)(NR2F2>MESP1)
NID2			1	(MESP1)(MEF2A|MESP1)		Target		Target	Target				Target									KCTD15			-1								(NR2F2)
NKD1		1		(GATA4)(GATA4>GATA6)									Target									KDR			-1								(TBX5)(MESP1|TBX5)				Target	Target	Target								Target
NKX2-5			1	(SRF)(MESP1|SRF)								Target		Target	Target		Target					KIAA0528						-1					(MESP1>GATA6)
NMU			-1	(MESP1&TBX5)(MESP1>TBX5)									Target									KIAA1147	-1	-1	-1								(HAND1&MEF2C)(MEF2C>HAND1)
NODAL		1	-1	(HAND2)(HAND2|MESP1)																		KIAA1199	-1	-1	-1								(GATA6)(GATA6>MESP1)
NOLC1			-1	(HEY2&SRF)(SRF>HEY2)								Target	Target	Target	Target	Target	Target	Target	Target	Target		KIAA1217			-1								(HAND1&TBX5)
NOX4			1	(ISL1&NR2F2)				Target		Target												KIAA1324L		-1	-1								(MESP1&NR2F2)
NPNT			1	(ISL1&TBX5)									Target				Target					KIAA1522	-1	-1	-1								(HAND2|HEY2)
NPPA		1	1	(TBX5)(SRF|TBX5)									Target				Target					KIAA1598	-1	-1	-1								(TBX5)(HEY2|TBX5)
NPPB	1		1	(GATA6)(GATA6|HAND1)									Target				Target					KIAA1949						1	1	-1			(HAND2>TBX5)
NPY		1		(MEF2A)(MEF2A>HAND2)																		KIAA1984			-1								(TBX5)																Target
NR2F2			1	(GATA4&MEF2A)	Target				Target			Target					Target					KIF11		-1	-1								(GATA4)(GATA4|MESP1)
NRCAM			-1	(GATA6)																		KIF15	-1	-1	-1						-1		(HAND2|SRF)
NRIP1		1		(GATA6&TBX5)																		KIF1A	1	1	1								(MESP1)									Target
NRIP3		-1		(MESP1&SRF)	Target	Target		Target										Target				KIF20A								-1	-1		(MEF2A&NR2F2)															Target
NRP1		1		(SRF)(MESP1|SRF)	Target																	KIF2C									-1		(MESP1)(MESP1|SRF)
NTF3		1		(MEF2A&SRF)																		KLF2	1	1	1								(GATA6)(GATA6|MESP1)(GATA6>SRF)											Target
NTS		1	-1	(GATA4)(GATA4|NKX2-5)														Target				KLF9	1	1	1								(MEF2C&MESP1)	Target	Target	Target		Target	Target			Target
NUDT15			-1	(NKX2-5)(HAND2|NKX2-5)																		KLHDC8B	1		1								(NR2F2&SRF)
NUP205			-1	(SRF)								Target										KLHL13	1	1	1						-1		(NR2F2>GATA6)(NR2F2>NKX2-5)	Target	Target
NUP54			-1	(GATA4)											Target							KLK6	-1	-1	-1								(MESP1)(GATA4|MESP1)													Target			Target
OAF		1	1	(SRF)	Target				Target			Target			Target		Target					KNTC1		-1	-1								(MEF2C&NR2F2)(NR2F2>MEF2C)
OCIAD2			-1	(HAND2)							Target			Target								KRT19	-1	-1	-1							-1	(SRF)(SRF>GATA4)					Target											Target
OIP5			-1	(HEY2&MESP1)				Target														KRT8	-1	-1				1		-1			(MESP1>HAND1)													Target			Target
OLFM1			-1	(GATA6>HEY2)(GATA6&MESP1)						Target												KYNU	-1	-1									(GATA4)(GATA4|SRF)
OLFML1			1	(MESP1)(MESP1>HAND1)							Target											LACTB2	1	1	1								(NR2F2)(MEF2A|NR2F2)
OLFML2A			-1	(GATA6&HEY2)																		LAMA1	-1	-1	-1								(SRF)
OLFML3		-1	1	(SRF)(SRF>GATA4)																		LAMA4	1										(GATA6&NKX2-5)(GATA6>NKX2-5)
OLIG3	1	-1		(NR2F2|SRF)														Target				LAMA5	-1	-1	-1								(MESP1&NR2F2)													Target			Target
OLR1			1	(MEF2A)				Target			Target											LAMC3	-1	-1	-1								(GATA6&HEY2)
ORC1L			-1	(MESP1>NKX2-5)						Target												LARP6			1			1					(GATA6)
OSBPL10		-1		(GATA6&SRF)																		LASP1	-1	-1	-1				1				(HEY2&NR2F2)		Target	Target
OSR1			1	(HEY2&NR2F2)(NR2F2>HEY2)		Target			Target				Target		Target		Target					LCP1	-1	-1	-1								(MEF2C&NKX2-5)
OTX2			-1	(HAND1&HEY2)	Target	Target	Target	Target			Target											LDB2	-1		-1								(ISL1&NKX2-5)
OVOL2			-1	(MEF2A&MESP1)															Target			LDHA									1		(ISL1&NKX2-5)									Target
OXR1			1	(GATA6&MESP1)(MESP1>GATA6)					Target	Target				Target								LEF1	-1	-1	-1			-1			-1	-1	(HEY2&SRF)									Target							Target
P4HA2			1	(MESP1)																		LGALS1	1	1	1	1		1	1			1	(MESP1&NR2F2)(MESP1>NR2F2)
PACSIN1	-1			(MESP1)																		LGALS3	1	1	1			-1					(HAND1&MESP1)				Target
PAG1			1	(MESP1>MEF2A)							Target											LGALS3BP			1			1					(NR2F2)(HAND1|NR2F2)										Target
PAGE4			1	(GATA4)											Target							LHFP		1	1								(HAND2>GATA6)
PALLD			1	(SRF)						Target				Target								LHFPL2			-1								(MESP1)
PAM			1	(MESP1|TBX5)																		LHX2	-1		-1								(GATA6>MESP1)									Target
PAN3			-1	(GATA6&MESP1)																		LIMA1							1				(NKX2-5&SRF)
PANX2			1	(GATA6)(GATA6>MESP1)																		LIMS2	1	1	1								(MEF2A)(MEF2A|SRF)
PAPPA			1	(MESP1&TBX5)			Target	Target				Target					Target					LIN28B	-1	-1	-1			-1			-1	-1	(MEF2C&NKX2-5)		Target				Target					Target	Target	Target	Target	Target	Target
PAQR8			1	(MESP1)										Target			Target					LIN7B			1								(GATA6&HEY2)(GATA6>HEY2)																Target
PBX1		-1		(MEF2A)(MEF2A|NR2F2)																		LIN9	1	1	1								(HEY2&MESP1)
PCDH10		1	-1	(GATA6&MESP1)										Target								LIPG	-1	-1	-1			1	1				(HAND2>NKX2-5)
PCDH17		1	-1	(GATA6&SRF)		Target	Target	Target	Target		Target	Target										LITAF	-1										(GATA6&NKX2-5)(NKX2-5>GATA6)													Target
PCDH18			1	(IRX4&MESP1)																		LIX1		-1	-1								(HAND1)(GATA6|HAND1)						Target
PCDH19		1	-1	(GATA6>MEF2A)		Target							Target									LLGL1	-1	-1	-1								(HAND2&NR2F2)(HAND2>NR2F2)
PCOLCE			1	(HAND1>MESP1)				Target		Target				Target								LMCD1			-1								(MEF2A&MEF2C)
PCOLCE2			-1	(SRF)														Target	Target			LMNA	1	1	1								(GATA6>TBX5)
PCSK5			1	(GATA6>NR2F2)				Target		Target												LMNB2	-1	-1	-1								(GATA6&NR2F2)																Target
PDGFRA		1		(SRF)						Target												LMO2	1								-1	-1	(TBX5)		Target
PDGFRB		1	1	(SRF)	Target				Target			Target					Target					LMO3	-1		-1								(MEF2A&NR2F2)
PDLIM3			1	(MESP1&SRF)(MESP1>SRF)					Target	Target												LMO7			1								(MESP1|TBX5)
PDZD4		-1		(NR2F2)(GATA6|NR2F2)								Target										LMTK3	-1										(MESP1)(HEY2|MESP1)													Target			Target
PEBP1		-1		(MESP1)											Target				Target			LOC283174			1								(MEF2C>TBX5)
PELI1		1	-1	(GATA6&TBX5)(TBX5>GATA6)																		LOC338758	-1	-1	-1								(MEF2A&NR2F2)
PFKFB4	-1		1	(MESP1)(MESP1>NR2F2)																		LOC388588	1		1								(TBX5)(MESP1|TBX5)
PFKP			1	(MESP1&NR2F2)						Target												LOC404266	-1		-1								(MEF2A&SRF)
PGM1	-1	1		(MEF2A&MESP1)																		LOX						1	1				(GATA6&TBX5)							Target
PGM2L1	-1			(HEY2&NR2F2)																		LPL			1			1			1		(NKX2-5>SRF)	Target					Target	Target
PGM5			1	(MESP1|SRF)	Target							Target					Target					LRBA	-1	-1	-1								(MESP1|TBX5)
PHC1		-1		(GATA6&TBX5)(GATA6>TBX5)														Target				LRFN5	-1	-1	-1								(HEY2&MESP1)(MESP1>HEY2)
PHLDA1	1		-1	(MESP1&NR2F2)					Target									Target				LRIG1		1	1								(MESP1)(MESP1|TBX5)
PHPT1			1	(MESP1)(MESP1>HAND2)			Target							Target		Target	Target		Target	Target		LRP10			1								(SRF)(MESP1|SRF)													Target			Target
PIM2		-1	-1	(GATA6)									Target									LRP2			-1								(NR2F2&TBX5)
PIPOX		-1		(GATA4)(GATA4>MESP1)																		LRP3	-1		-1					1			(GATA6&NR2F2)(GATA6>NR2F2)
PITX1		1	1	(HEY2&TBX5)											Target		Target					LRPAP1			1								(GATA6)(GATA6|TBX5)																Target
PITX2			1	(GATA6&MESP1)					Target		Target	Target			Target							LRRC10	1		1								(HAND2&NKX2-5)
PKIA			1	(MESP1>GATA6)						Target							Target					LRRC17		1	1				1				(MESP1)(GATA4|MESP1)
PKNOX2		1		(HEY2&NR2F2)																		LRRC32	-1	-1	-1								(TBX5)(MESP1|TBX5)
PKP2			1	(MESP1)(IRX4|MESP1)			Target								Target							LRRC38			1							1	(GATA6)								Target
PLA2G3	-1			(HAND2&MESP1)																		LRRC39	1	1	1			-1	-1				(MEF2A&TBX5)(MEF2A>TBX5)				Target
PLAC9		-1	1	(SRF>MESP1)																		LRRC49	1	1	1								(SRF)
PLAT	1		1	(HAND1)(GATA4|HAND1)											Target							LRRFIP2			1								(MESP1)(MEF2A|MESP1)
PLCG2			-1	(HEY2)										Target								LRRN1	-1										(MESP1&TBX5)(TBX5>MESP1)
PLCXD3		1	-1	(MESP1)(MESP1|TBX5)																		LRRN3	-1	-1	-1								(ISL1)(ISL1|MEF2A)
PLK4			-1	(GATA4)(GATA4|MESP1)																		LUM	-1	-1	-1								(GATA4)(GATA4|SRF)
PLN			1	(ISL1)(ISL1>GATA4)																		LXN		1									(TBX5)
PLOD2			1	(MESP1)(GATA4|MESP1)																		LY6H	-1		-1								(GATA6&NR2F2)																Target
PLTP			1	(HEY2)(HEY2|NKX2-5)																		LYN		-1	-1								(MESP1)									Target
PLXDC2			-1	(MESP1)(MESP1>HAND1)						Target			Target									LYSMD2	1	1	1								(HEY2&TBX5)
PMAIP1			-1	(MESP1)(MEF2C|MESP1)									Target									MAB21L2	-1	-1	-1								(MEF2C&NKX2-5)
PMP22		1		(MEF2A)(MEF2A>HAND2)	Target																	MALL						1	1				(MESP1)
PNCK		-1		(GATA6)																		MAN1C1	1	1	1								(NR2F2)
PNMA3		-1		(HEY2)(HEY2|MESP1)																		MAP1LC3B			1								(NR2F2)
POLE			-1	(TBX5)(TBX5>MESP1)													Target					MAP2K2						1					(GATA6)(GATA6>NR2F2)													Target			Target
POLE2			-1	(GATA6)																		MAP3K1		-1	-1			-1				-1	(GATA6&HEY2)(GATA6>HEY2)
POLR3GL			1	(HAND2&HEY2)	Target																	MAP4K2			-1								(NR2F2&TBX5)
PON2			1	(HAND2)				Target														MAPK6			-1								(NKX2-5&NR2F2)																Target
POPDC2			1	(GATA6)		Target							Target				Target					MAPKAPK3			1								(HAND2&NKX2-5)
POSTN			1	(ISL1&SRF)									Target				Target					MAPRE2			1								(MEF2A&TBX5)
POU5F1			-1	(MESP1)(MESP1|SRF)				Target					Target	Target		Target	Target	Target		Target		MARCKS	-1		-1							-1	(HEY2&MESP1)				Target		Target		Target			Target
PPARGC1A			1	(MESP1)(MESP1>MEF2A)	Target			Target	Target		Target											MARCKSL1	-1	-1	-1					-1			(GATA6&NR2F2)				Target						Target
PPAT			-1	(HEY2|NR2F2)											Target	Target						MASP1	1		1								(GATA6>MESP1)
PPFIA4			1	(NKX2-5&NR2F2)						Target												MB	1	1	1								(MEF2C)
PPFIBP2		1	-1	(HEY2&MEF2A)(MEF2A>HEY2)																		MCM6									-1		(GATA6>MESP1)
PPIC			1	(MESP1&NR2F2)								Target										MCOLN3	-1	-1	-1								(NR2F2)(NR2F2>IRX4)(NR2F2>MEF2A)
PPM1H			-1	(GATA6&TBX5)																		MDH1	1	1	1								(MESP1)(MEF2A|MESP1)
PPP1R13B			1	(GATA6&SRF)	Target							Target										MDK		-1	-1								(NR2F2&TBX5)																Target
PPP1R14C		1	1	(MESP1)		Target	Target						Target				Target					ME1	1										(IRX4)
PPT1			-1	(HAND1)								Target										MED28			-1								(SRF)(MEF2A|SRF)
PRICKLE1			1	(GATA6&MESP1)(MESP1>GATA6)																		MEF2C						-1					(MEF2C&TBX5)										Target
PRKAR1B		-1		(HEY2&NR2F2)(NR2F2>MESP1)								Target		Target	Target		Target	Target	Target			MELK		-1	-1						-1		(NR2F2)			Target
PRKCA			1	(GATA6&HEY2)					Target	Target							Target					MESP1			1								(GATA6&NKX2-5)
PRODH			-1	(MESP1)					Target						Target	Target						METTL5								-1			(ISL1)
PROS1		1		(HAND1)																		MFAP4			-1								(HAND2&MESP1)		Target				Target			Target							Target
PRPH			1	(HEY2)				Target											Target	Target		MFAP5						1	1				(TBX5)(TBX5>MESP1)
PRR5			1	(GATA6&NR2F2)				Target		Target												MFN2	1	1	1								(TBX5)
PRRT2		-1		(GATA6&MEF2A)										Target			Target					MGAT5			1								(GATA4)(GATA4|NR2F2)
PRRX2		-1		(HEY2&NR2F2)																		MGC16121	-1	-1	-1			-1			-1		(IRX4&NKX2-5)
PSTPIP2		1		(TBX5)																		MGP	1	1									(MESP1)(GATA4|MESP1)
PTGER4			1	(GATA4&NR2F2)				Target		Target												MGST3	1	1	1								(MESP1)
PTPLA			1	(GATA6)	Target					Target	Target											MICAL2	1	1	1								(HEY2)(HEY2>NR2F2)
PTPN12			-1	(GATA6&HEY2)	Target	Target			Target	Target	Target											MLF1	1	1	1				-1				(MEF2A&MEF2C)(MEF2A>MEF2C)				Target					Target
PTPRD			1	(ISL1)(ISL1>GATA6)(ISL1|TBX5)	Target	Target				Target				Target			Target					MLPH						1	1				(MESP1)(MESP1>GATA4)													Target			Target
PTPRG			-1	(GATA6>GATA4)																		MMP15	1		1								(MESP1)
PTPRZ1		-1	-1	(SRF)	Target	Target							Target									MOAP1	1	1	1								(HAND2&NKX2-5)
PTRF		-1	1	(MESP1&NR2F2)																		MOSC2	1	1	1								(GATA6>MESP1)
PUS7			-1	(NR2F2)(HEY2|NR2F2)								Target						Target				MPP5		-1									(MESP1|TBX5)
PVRL3		-1		(GATA6>MESP1)(HAND1&HEY2)									Target			Target						MPP6	-1	-1	-1								(ISL1)(ISL1>MESP1)(ISL1|TBX5)
RAB11FIP5			1	(GATA6&NKX2-5)(NKX2-5>MESP1)				Target		Target												MRAS	1	1	1								(NR2F2&TBX5)
RAB13	1	-1		(MESP1)																		MRPL15	1	1	1								(GATA6&MESP1)
RAB15			-1	(HAND1)(HAND1>NR2F2)																		MRPL16	1										(GATA6>MESP1)
RAB25			-1	(GATA4&MESP1)(GATA4>MESP1)																		MRPL24			1								(MEF2A&MESP1)
RAB26		1	-1	(NKX2-5)																		MRPL34	1	1	1								(MESP1)
RAB31		1		(GATA6&MEF2C)									Target									MRPL38			1								(MESP1)(GATA6|MESP1)																Target
RAB33A			1	(GATA4&NR2F2)			Target			Target												MRPS28		1	1								(NKX2-5)
RAB38			1	(HAND2)(HAND2|MESP1)				Target		Target												MSC							1				(HAND2&TBX5)(HAND2>TBX5)
RAB3B			-1	(MESP1&SRF)																		MSN						1	1	-1			(GATA6>SRF)	Target		Target			Target		Target	Target	Target
RAB40B			1	(NR2F2>HEY2)(MESP1&NR2F2)	Target				Target	Target												MSRA			1								(MEF2A&NR2F2)(MEF2A>NR2F2)
RABGAP1L		-1		(HEY2&MEF2A)							Target											MSRB3	1	1	1								(MEF2C&MESP1)
RAD51AP1			-1	(HAND2)																		MST1						-1					(GATA6&NR2F2)
RAGE		1		(TBX5)						Target		Target										MST4	-1	-1	-1							-1	(HEY2>MEF2C)
RAI1		1		(MEF2A)(MEF2A|MESP1)													Target					MSX1	-1		-1								(GATA6&HAND1)					Target				Target
RALB		1		(MESP1&SRF)																		MT1X			1			1					(MEF2A)(MEF2A|MESP1)				Target		Target										Target
RALGPS1	-1			(HEY2&NR2F2)																		MT2A			1		1	1	1		1	1	(MESP1)	Target						Target
RAP2A		1		(HEY2)(GATA6|HEY2)																		MT3			1								(HEY2&NR2F2)
RARRES2		-1		(MESP1)			Target					Target										MTF2						-1					(GATA6)(GATA6>MESP1)
RASD1			1	(GATA6)(GATA6>SRF)																		MTIF3	1	1	1								(MESP1)(MESP1|SRF)
RASGRP3		1	-1	(MEF2A&MESP1)																		MTSS1	1	1	1								(HAND2&HEY2)(HAND2>HEY2)				Target												Target
RASL11B	-1			(MESP1&NKX2-5)(MESP1>NKX2-5)												Target						MTUS1	1	1	1								(HAND2&NR2F2)																Target
RASL12		1	-1	(SRF)															Target			MUM1L1	1	1	1								(MESP1)
RBM20		1	1	(SRF)								Target		Target	Target		Target					MVP						1	1		1		(HAND1&HAND2)(HAND1>HAND2)													Target			Target
RBP1		1		(MESP1)(HAND1|MESP1)																		MYBPC3	1	1	1								(TBX5>MEF2A)
RCC2			-1	(MESP1)(MESP1|SRF)										Target			Target					MYBPH			1								(GATA6&MEF2A)			Target
RDH10		1		(MEF2A)(MEF2A>HEY2)																		MYBPHL		1	1								(MEF2A&MEF2C)
RECK			1	(HAND1)(HAND1>GATA6)(HAND1|NR2F2)							Target			Target								MYCN	-1	-1	-1								(HAND1)	Target	Target		Target		Target	Target	Target	Target	Target
REEP1			1	(GATA6&MESP1)	Target		Target	Target		Target	Target		Target				Target					MYH10	-1	-1	-1								(GATA6&TBX5)
RELN		1	1	(HEY2&TBX5)		Target			Target				Target		Target		Target					MYH7	1	1	1				-1				(GATA6&MESP1)				Target
RERG			1	(HEY2)																		MYH7B	1	1	1								(HAND1)(HAND1|MESP1)
RFWD3			-1	(GATA4)																		MYH9						1	1				(GATA6)(GATA6|MEF2A)
RGL1		1	1	(MEF2A)(MEF2A|MESP1)	Target		Target					Target			Target		Target					MYL2	1	1	1							1	(MEF2C&TBX5)		Target		Target
RGMA			-1	(HAND1&HEY2)(MESP1|TBX5)	Target		Target	Target							Target							MYL3	1	1	1								(HAND2&NKX2-5)
RGS17			-1	(MESP1)(MESP1|TBX5)				Target					Target									MYL4	1	1	1								(MEF2C>NKX2-5)
RGS4		1	1	(MESP1)(MEF2A|MESP1)			Target								Target							MYL9	1	1	1								(MESP1|TBX5)
RGS5		1	1	(TBX5)(MESP1|TBX5)	Target		Target	Target	Target		Target				Target		Target					MYLK	1	1	1								(MESP1)(HAND1|MESP1)						Target
RHBDF1		1		(HEY2&MEF2A)																		MYO10	-1	-1	-1								(HAND2)
RHBDL3			-1	(GATA6&MESP1)																		MYO1D	-1		-1								(NKX2-5&TBX5)
RHOBTB3		1	1	(MEF2A)(MEF2A|MESP1)(MESP1>MEF2C)						Target		Target			Target		Target					MYOM1	1	1	1								(MEF2A&NKX2-5)
RHOC		1		(MESP1&SRF)			Target													Target		MYOM2	1	1	1								(MEF2A&MEF2C)(MEF2C>MEF2A)		Target								Target
RHOD			1	(MESP1>NKX2-5)													Target					MYOT		1	1							1	(HAND2&MEF2A)
RIMS3	-1			(HAND1&HAND2)																		MYOZ2	1	1	1								(MEF2C&NKX2-5)(MEF2C>NKX2-5)
RIN2			1	(MESP1)(IRX4|MESP1)								Target					Target					MYPN			1							1	(MEF2C)(MEF2C|TBX5)
RING1			1	(HAND2&ISL1)	Target			Target														NAPRT1								1			(GATA6)																Target
RND2		-1		(HEY2&SRF)								Target			Target				Target			NAV2			-1							-1	(HEY2)(HEY2>NR2F2)			Target	Target	Target	Target	Target	Target	Target
RNF150			1	(MESP1)(MESP1|SRF)																		NBL1				1		1	1				(GATA6&TBX5)								Target								Target
RNF165	-1			(HEY2&MESP1)																		NCKAP1						1					(GATA6)(GATA6>MESP1)					Target
ROD1			-1	(MEF2A&SRF)(MEF2A>SRF)																		NCOA7							1				(TBX5)						Target
ROR2		1	-1	(GATA6)(GATA6>MESP1)		Target																NDRG3			1								(HEY2)
RPRM	1	-1	-1	(HAND1)(HAND1>HEY2)														Target				NDUFA1			1								(GATA6&TBX5)
RPRML			-1	(MESP1>GATA6)(HEY2&NR2F2)				Target					Target									NDUFA10	1	1	1								(HEY2)(GATA6|HEY2)
RPS7			-1	(GATA6)				Target														NDUFA11			1								(TBX5)
RRAGD		-1	1	(GATA4)(GATA4>MESP1)(GATA4>SRF)																		NDUFA13			1								(GATA6&SRF)																Target
RRAS2			-1	(ISL1&MESP1)(ISL1>MESP1)				Target	Target				Target									NDUFA9			1								(GATA4)
RRM2			-1	(NKX2-5)																		NDUFB10	1	1	1								(MESP1&NR2F2)(NR2F2>MESP1)																Target
RSPO1			1	(HAND2&MESP1)				Target		Target												NDUFB3			1								(SRF)(SRF>GATA6)
RSPO2			1	(GATA6&HEY2)(GATA6>HEY2)				Target														NDUFB6			1								(MESP1)
RSPO3		1		(MEF2A)(MEF2A|NR2F2)	Target				Target			Target					Target					NDUFC1			1								(HAND1&SRF)(SRF>HAND1)
RSPRY1			1	(MESP1>GATA6)				Target		Target												NDUFS2	1										(HAND1)
RUSC1			-1	(GATA6)(GATA6|NR2F2)													Target					NDUFS7			1								(GATA6)
RXRB			1	(GATA6&NKX2-5)(GATA6>NKX2-5)																		NEBL	1		1								(HAND2&NKX2-5)
RYR2			1	(MESP1)																		NECAP2	-1	-1	-1								(HEY2)(HEY2|MESP1)
S100A6	1			(SRF)(HAND2|SRF)																Target		NELL1			-1								(NR2F2&SRF)
SALL1			-1	(GATA6)																		NENF			1								(HEY2)(GATA6|HEY2)		Target
SALL4			-1	(HAND2>MEF2A)								Target										NEO1			-1								(HEY2&MEF2A)
SAMD3		1	-1	(GATA6&MESP1)																		NES								-1	-1		(GATA6)(GATA6|HAND2)
SARM1			1	(MESP1&TBX5)				Target														NET1	-1		-1								(MEF2C&TBX5)
SASH1			-1	(GATA6)																		NETO2	-1	-1	-1								(MESP1)
SCG3			-1	(MESP1)(MESP1>ISL1)(MESP1|SRF)						Target			Target									NEURL2	1										(HEY2&MEF2A)
SCG5		-1		(MESP1)(MESP1>TBX5)														Target				NFE2L1			1								(NR2F2)(NR2F2>HAND1)													Target			Target
SCGB3A2		-1		(IRX4)								Target										NFIA		1	1								(GATA6&MESP1)(MESP1>GATA6)							Target
SCNN1A		-1	-1	(MESP1)(MESP1>HAND1)				Target					Target				Target					NFIB	1	1	1								(MESP1&NR2F2)		Target				Target
SCRG1			1	(MEF2A)							Target											NFIX		1	1	1		1	1	-1		1	(HAND2&TBX5)
SDHA			1	(MESP1&NKX2-5)(NKX2-5>MESP1)																		NID2		-1	-1								(GATA6|MEF2A)
SEMA6A			-1	(GATA6)(GATA6>MEF2A)																		NKD2						-1			-1		(MESP1)																Target
SEMG1		-1		(HAND2)				Target				Target			Target							NKIRAS1	1	1	1								(HAND1)(HAND1|HAND2)
SEPHS1		-1	-1	(MESP1)(MESP1>GATA6)																		NKX2-5	1	1	1								(MESP1)(MESP1>HAND1)(MESP1|SRF)
SERPINA1			1	(HAND2)	Target					Target												NLGN1		1	1								(ISL1&MEF2A)				Target
SERPINE1	1	-1		(HAND1)	Target								Target	Target			Target	Target	Target			NLGN2	-1										(GATA6&TBX5)
SERPINE2		1	-1	(MEF2A)																		NME4		-1	-1								(HEY2)
SERPINF1			1	(GATA4&MESP1)(MESP1>GATA4)						Target	Target											NNMT			1			1	1				(HAND2)(HAND2>HAND1)(HAND2|MEF2A)													Target
SERTAD2		1		(ISL1)	Target			Target														NOTCH1	-1	-1	-1								(GATA6)(GATA6|HAND2)(GATA6>MESP1)						Target			Target		Target	Target	Target	Target	Target
SF3A3			-1	(GATA4)(GATA4|GATA6)								Target										NOTCH3	-1		-1				1	-1			(GATA6>NKX2-5)		Target														Target
SFRP2		-1	-1	(MESP1|SRF)																		NOX4	-1	-1	-1			1	1				(MESP1&NR2F2)
SH3GL2		-1		(MESP1&TBX5)		Target		Target							Target							NPM3		-1	-1								(NR2F2&TBX5)																Target
SH3GL3			1	(HAND1&HAND2)				Target		Target												NPNT	-1	-1	-1								(MEF2C&TBX5)
SH3PXD2A		1		(HEY2&SRF)		Target		Target	Target		Target	Target					Target					NPPA	1	1	1							1	(SRF&TBX5)				Target
SH3RF2			1	(GATA4)					Target						Target		Target					NPPB	1	1	1			1		-1		1	(GATA6&HAND1)
SILV		-1		(HEY2&MESP1)																		NPTX1						1	1				(GATA6>HAND2)	Target	Target	Target		Target	Target	Target	Target	Target	Target
SIPA1L2		1	1	(SRF&TBX5)(SRF>TBX5)								Target							Target			NPY	-1	-1									(HAND2&TBX5)
SLC15A3			-1	(SRF)(NKX2-5|SRF)				Target					Target									NPY6R		1	1			1			1	1	(HAND1)(HAND1|TBX5)	Target					Target		Target
SLC16A10			-1	(MESP1>NR2F2)				Target														NR1H2			1								(HAND2)(HAND2|NKX2-5)													Target			Target
SLC16A3	-1	1	1	(SRF)													Target					NT5DC2	-1	-1	-1			1	1				(GATA6)
SLC16A9	1	-1		(GATA6)																		NT5E						1	1				(GATA4>ISL1)
SLC1A3	-1		1	(GATA4&HEY2)																		NUCKS1						-1		1			(GATA6)(GATA6|HAND1)					Target											Target
SLC1A5		-1		(HEY2&TBX5)	Target		Target		Target													NUDT11	-1	-1	-1								(NR2F2)
SLC22A5			1	(SRF)				Target		Target												NUDT16L1			1								(HAND1&MESP1)																Target
SLC25A13			-1	(HEY2&NKX2-5)(HEY2>NKX2-5)	Target		Target	Target	Target						Target							NUP160	-1										(GATA6)(GATA6|HAND2)		Target											Target
SLC25A19		-1		(HAND1)(HAND1|MESP1)													Target					NUP205	-1		-1								(SRF)
SLC25A23			1	(GATA6&MESP1)																		NUPR1		1		1							(GATA6)													Target			Target
SLC25A4		-1	1	(MEF2A&MESP1)					Target	Target		Target										NUSAP1						-1			-1		(HEY2)																Target
SLC27A2		-1		(MESP1&SRF)																		NXPH2			-1								(NKX2-5)
SLC2A3		1	-1	(MEF2A)(MEF2A|MESP1)																		OAF	-1		-1								(HAND2&NKX2-5)
SLC30A3		-1	1	(MESP1&TBX5)																		OAT							1				(HAND2)
SLC39A14			-1	(HAND2&HEY2)				Target														ODC1	-1	-1	-1								(HEY2)(GATA6|HEY2)
SLC39A2			1	(HAND1)(HAND1|HAND2)	Target				Target						Target							ODZ3			-1							-1	(NKX2-5)(HAND2|NKX2-5)
SLC39A8		1	-1	(GATA6)																		OGFRL1	-1	-1	-1								(GATA6&NR2F2)
SLC40A1		1	1	(MESP1)(HAND2|MESP1)	Target				Target			Target			Target		Target					OLFML1	-1		-1								(MESP1)(HAND1|MESP1)
SLC5A6			-1	(MESP1&SRF)														Target				OLFML2A			1							1	(HEY2)(HEY2|MESP1)						Target
SLC5A7			1	(SRF)	Target					Target	Target	Target										OLFML3	-1	-1	-1								(MESP1)(MESP1>ISL1)
SLC7A1		-1		(MESP1)					Target	Target							Target					OLR1	-1	-1	-1								(MEF2A)
SLC7A3			-1	(SRF)				Target					Target						Target			OSBP2	1	1	1								(GATA6&MESP1)		Target	Target					Target					Target
SLC7A5			-1	(HEY2)(HEY2|NKX2-5)													Target					OSBPL10			-1								(HAND1)(HAND1|MESP1)
SLC7A7			1	(MESP1)(MESP1>MEF2A)								Target			Target							OSR1						-1			-1	-1	(NR2F2>HEY2)			Target							Target
SLC9A3R1			1	(MESP1>GATA6)													Target					OXCT1	1	1	1								(NKX2-5)(NKX2-5>GATA6)
SLCO2A1		1	-1	(MEF2A>MESP1)																		P2RX1		1	1		1					1	(GATA4&GATA6)								Target
SLIT2		1	1	(MESP1>HEY2)(HEY2&SRF)	Target							Target			Target		Target					PACS1						1	1				(MEF2A&NR2F2)									Target	Target						Target
SLIT3			1	(HAND1&NR2F2)				Target									Target					PAFAH1B3			-1						-1		(MESP1|TBX5)										Target						Target
SLN			1	(HAND2&MESP1)					Target				Target				Target					PAGE4	-1	-1	-1								(GATA4)(GATA4|TBX5)
SMAD3			1	(HEY2&SRF)	Target	Target	Target	Target	Target		Target	Target	Target	Target	Target	Target		Target	Target	Target		PAICS		-1	-1								(MESP1&NR2F2)
SMAD6		1		(GATA6&SRF)						Target		Target					Target					PAM	1	1	1								(MEF2C&MESP1)									Target
SMARCA2			1	(HEY2&TBX5)			Target										Target					PAN3			-1								(MEF2C&NR2F2)
SMOC2			1	(HAND2&HEY2)				Target														PAPPA						1		-1			(GATA6&TBX5)	Target						Target			Target
SMPX			1	(GATA6)(GATA6>MEF2A)(GATA6|NR2F2)		Target							Target				Target					PAPSS2						1	1				(NKX2-5>SRF)															Target
SMYD1			1	(HAND1)(HAND1|SRF)		Target							Target				Target					PAQR8	-1	-1	-1								(SRF)(MESP1|SRF)
SNAP91			1	(NKX2-5)(NKX2-5>GATA6)							Target											PCDH17	-1	-1	-1								(TBX5)	Target			Target		Target	Target	Target		Target
SNCAIP			1	(MEF2A&MESP1)		Target																PCDH18	-1		-1								(NKX2-5)(NKX2-5|TBX5)
SNHG5		-1		(SRF)(SRF>MESP1)																		PCDH19	-1		-1								(NR2F2>MEF2A)						Target
SNTA1			1	(GATA6)(GATA6>MESP1)	Target					Target												PCOLCE	-1		-1								(MESP1)(HAND1|MESP1)(MESP1>HAND2)
SNTB1		-1		(GATA6>MESP1)																		PCOLCE2			-1			1	1				(SRF)			Target													Target
SOCS2	1			(GATA6>NR2F2)														Target				PCSK5	-1	-1	-1								(HAND2&MESP1)(HAND2>MESP1)
SORBS2			1	(NKX2-5)					Target	Target		Target										PDGFD	1										(HEY2)
SOX13			-1	(GATA6)									Target				Target					PDGFRA	-1	-1	-1								(TBX5)(MESP1|TBX5)									Target
SOX17		1	-1	(HEY2&MEF2A)																		PDGFRB	-1										(SRF>HAND1)							Target		Target
SOX2		-1		(MEF2A)(MEF2A|MESP1)(MESP1>NKX2-5)	Target						Target		Target	Target			Target	Target				PDHA1	1	1	1								(HAND1>MESP1)
SOX21		-1		(NKX2-5&SRF)														Target				PDHX			1								(HAND1)
SOX3		-1		(NKX2-5&SRF)				Target										Target				PDIA5							1				(HEY2&NKX2-5)(NKX2-5>HEY2)
SOX8			1	(GATA6&HEY2)						Target			Target			Target				Target		PDLIM1	1	1	1								(MESP1>GATA6)
SOX9		1		(MEF2A)(MEF2A|NR2F2)	Target																	PDLIM3	1	1	1					-1			(MESP1&NR2F2)																Target
SP5		1	-1	(GATA6)																		PDLIM5	1	1	1								(MEF2A&NKX2-5)			Target
SP8		1	-1	(MESP1&SRF)																		PDLIM7		1	1								(TBX5>HEY2)													Target			Target
SPARC			1	(HEY2)(HEY2|MESP1)				Target														PDPN	-1										(HAND1)(HAND1>MESP1)
SPINK1			1	(HAND2)				Target														PEA15	1	1	1								(HAND1&HAND2)(HAND2>HAND1)									Target
SPON1	1			(HEY2&ISL1)		Target					Target					Target			Target			PEG10	-1	-1	-1								(MEF2A&NR2F2)
SPP1	1	-1	-1	(HAND1)(HAND1|SRF)									Target	Target			Target	Target				PELI1			-1								(MEF2C&NR2F2)
SPRED1			-1	(GATA6)(GATA6>NR2F2)	Target	Target	Target	Target		Target	Target		Target									PELI2	-1	-1	-1								(MEF2C&NR2F2)
SPRR2F			1	(GATA4)(GATA4|HAND1)	Target						Target											PEX7			1								(MEF2C&MESP1)
SPRY1			-1	(GATA4)																		PFKFB3	-1	-1	-1								(MESP1)																Target
SPRY4			-1	(GATA6)(GATA6|NR2F2)																		PFKFB4	-1	-1	-1								(SRF)
SQSTM1	1	-1		(MESP1|TBX5)												Target	Target			Target		PGAM2	1	1	1								(MEF2C)													Target			Target
SRL			1	(GATA6&MEF2A)	Target						Target											PGK1									1		(MESP1)(MESP1>NKX2-5)
SRPX			1	(HAND1)				Target		Target												PHACTR2	-1	-1	-1								(NR2F2&TBX5)
SSBP2			1	(GATA6&HEY2)(GATA6>HEY2)																		PHF11			1								(HAND1)
SSR1		1		(NKX2-5)(HAND2|NKX2-5)																		PHF23								1			(GATA6>NKX2-5)																Target
SST			1	(NKX2-5)(HAND1|NKX2-5)				Target					Target				Target					PHGDH	-1	-1	-1								(MESP1)
ST6GALNAC3			1	(HEY2>GATA6)																		PHIP			-1								(GATA6)(GATA6>HAND1)
ST7			1	(MESP1)(MESP1>GATA6)																		PHLDA1	1	1	1			1	1				(GATA6)(GATA6|NR2F2)
STC1	-1			(HAND1|SRF)		Target		Target		Target	Target		Target	Target								PHYH		1	1								(MESP1)
STC2		-1	1	(GATA4&HEY2)										Target			Target					PIAS4								1			(GATA6)(GATA6|NR2F2)
STMN2		1	1	(HAND1&SRF)				Target								Target	Target		Target			PICK1								1			(MESP1&SRF)
STON1			1	(GATA4)				Target														PIM1						1				1	(GATA6>MESP1)	Target	Target	Target	Target	Target	Target	Target	Target	Target
STRA6		1		(GATA4&MESP1)(MESP1>GATA4)		Target			Target													PINK1	1	1	1								(MESP1)(GATA6|MESP1)
SUCLG1			1	(GATA6)(GATA6>MEF2A)																		PIR			1								(NR2F2)
SULF1			1	(HAND1)(HAND1|MEF2A)	Target	Target	Target		Target	Target	Target			Target								PITPNM1						1					(HAND2)																Target
SUPT16H			-1	(GATA4&TBX5)																		PITX1	-1	-1	-1								(TBX5)(MESP1|TBX5)						Target			Target
SUSD2		1		(MESP1)(TBX5>HEY2)(MESP1|TBX5)																		PITX2	-1	-1	-1								(TBX5)
SVEP1			1	(TBX5)(MESP1|TBX5)	Target		Target								Target		Target					PKIB			1								(TBX5)
SYNPO2L			1	(GATA6&MESP1)		Target	Target						Target				Target					PLA2G4B						-1					(GATA6&MESP1)(MESP1>GATA6)
SYT11		-1		(GATA6)(GATA6|MESP1)								Target			Target				Target			PLAC9	-1		-1				1	-1			(SRF)(MESP1|SRF)					Target
T		1	-1	(MEF2A)																		PLAT		-1	-1			1	1				(HAND1)(GATA4|HAND1)						Target
TAC3			1	(NKX2-5)																		PLCG2			1				-1				(HEY2)													Target
TACC1		1		(GATA6&HEY2)																		PLCXD3	1	1	1								(HAND2&NKX2-5)
TAGLN2	1			(GATA6&HEY2)(NR2F2>MESP1)	Target	Target				Target								Target				PLEKHA4			1								(MESP1)(GATA4|MESP1)(MESP1>HAND2)
TANC1		1		(GATA4&HEY2)													Target					PLEKHA5	1					-1					(HAND1&MEF2A)				Target					Target
TAX1BP3			1	(GATA6)(GATA6|NR2F2)													Target					PLEKHA6	1					-1	-1		-1		(MEF2A&MEF2C)								Target	Target	Target			Target			Target
TBC1D4			1	(GATA6)																		PLEKHA7	1	1	1								(ISL1&NR2F2)
TBC1D9		1		(HEY2)(HEY2>HAND1)													Target					PLEKHG3			-1								(HEY2&NR2F2)
TBX2			1	(HEY2&MESP1)		Target			Target				Target				Target					PLK4	-1	-1	-1								(GATA4&MESP1)
TBX3		1		(GATA4&SRF)																		PLN	1	1	1								(ISL1)						Target			Target
TCEA3			1	(MEF2A)													Target					PLOD2							1				(ISL1&MESP1)
TCEAL2			-1	(MESP1>HEY2)(HEY2&TBX5)									Target									PLOD3						1	1				(SRF)(HEY2|SRF)																Target
TCEAL3			1	(MEF2A&TBX5)										Target			Target					PLTP	-1	-1	-1								(HEY2&NKX2-5)
TCF21			1	(MESP1)							Target											PMVK	1		1								(HAND2|HEY2)
TCN2			-1	(MEF2A&MESP1)(MESP1>MEF2A)												Target						PNMA3			-1			-1					(HEY2)
TEK	-1		1	(MESP1)																		PODN			1								(HEY2&NR2F2)
TERF1		-1		(MESP1)								Target						Target	Target			PODXL	-1	-1	-1								(HEY2)(GATA6|HEY2)
TEX2			1	(HAND2&MESP1)	Target	Target				Target												POLE2									-1		(GATA6)(GATA6|SRF)
TFAP2C	1		-1	(HAND1&HEY2)													Target	Target				POLQ			-1								(ISL1)
TGFA			-1	(MESP1)(MESP1>NR2F2)										Target								POLR3GL	1	1	1								(TBX5)(HAND2|TBX5)
TGFB2			1	(MESP1)	Target	Target	Target	Target	Target		Target											POMGNT1	1		1								(NR2F2>HAND2)
TGFBI		1	1	(HAND2|MESP1)	Target			Target	Target				Target		Target							PON2	-1	-1	-1								(HAND2)
TGFBR3		1	1	(MESP1)(MESP1>GATA6)			Target					Target	Target		Target							POPDC2	1	1	1								(GATA6&NKX2-5)(HAND2>NKX2-5)
TGIF1			-1	(GATA6&HEY2)					Target													POSTN	-1	-1	-1			1	1				(SRF)(ISL1|SRF)				Target
THBS2		-1		(MEF2A>TBX5)	Target							Target						Target				PPAP2A		1	1								(SRF)
THY1		-1		(GATA4&SRF)				Target				Target						Target				PPAPDC3	1	1	1		1	1				1	(HEY2&NR2F2)	Target						Target
TIMELESS			-1	(GATA4|SRF)								Target										PPARGC1A	1	1	1								(GATA4&NR2F2)	Target				Target			Target	Target	Target
TIMP1	1		1	(MESP1)																		PPAT		-1	-1								(GATA4&NR2F2)
TIPARP		1		(HEY2&MEF2A)							Target											PPFIA4	1		1								(HAND2&NR2F2)
TM4SF1			1	(HAND2)				Target														PPFIBP2	-1	-1	-1								(MEF2A&MESP1)(MEF2A>MESP1)
TMC6		1	-1	(GATA6>MESP1)																		PPM1K	1										(IRX4&MESP1)(MESP1>IRX4)
TMEM100			1	(MESP1)(MESP1>MEF2A)(MESP1|TBX5)	Target			Target		Target												PPP1R13B	1					-1	-1				(GATA6&TBX5)							Target
TMEM106C			1	(GATA6&MESP1)(MESP1>GATA6)																		PPP1R14B						1	1	-1			(GATA6>NR2F2)																Target
TMEM123		1		(SRF)(SRF>GATA6)																		PPP1R14C	1	1	1								(NKX2-5)(NKX2-5>HEY2)(MESP1|NKX2-5)
TMEM125		-1		(MESP1)								Target						Target				PPP1R1A	1	1	1				-1				(MESP1)(GATA6|MESP1)
TMEM178			1	(NKX2-5&NR2F2)																		PPP1R3A			1								(HAND2>MEF2A)(MEF2A&MEF2C)
TMEM27		1	-1	(NR2F2)																		PPP1R3C	1	1	1								(MESP1)
TMEM30B		-1	-1	(MEF2C)(MEF2C>MEF2A)(MEF2C|MESP1)				Target					Target		Target							PPP1R3F			1								(GATA4&NR2F2)
TMEM45A			1	(MESP1>TBX5)					Target	Target												PPP2R3C		1									(HAND1)
TMEM47			1	(HAND1)(HAND1>NKX2-5)						Target		Target										PREP			1								(TBX5)
TMEM48			-1	(GATA6)																		PRG4						1	1	-1			(HAND1)(HAND1|MEF2A)			Target
TMEM66			1	(GATA4)				Target														PRKAG2	1	1	1								(MESP1&NKX2-5)
TMEM88		1	1	(SRF)(MESP1|SRF)					Target						Target							PRKCH	1	1	1								(HEY2)(HEY2>MESP1)													Target
TMEM98			1	(HEY2>GATA6)																		PRKD1			-1								(GATA6)(GATA6|NR2F2)									Target
TMOD1		1	1	(MESP1&NR2F2)			Target					Target	Target				Target					PRKRIR	-1	-1	-1								(GATA4)(GATA4|MESP1)
TNC		1		(MEF2A>SRF)																		PROM1	-1	-1	-1			-1			-1		(MEF2A&NR2F2)(MEF2A>NR2F2)											Target	Target	Target
TNFAIP3			1	(HAND1&HEY2)				Target				Target					Target					PROS1	1	1	1								(HAND1)										Target
TNFRSF11B		1	-1	(GATA4)(GATA4>MEF2A)																		PROX1								1			(GATA6&TBX5)
TNFRSF12A	1	-1		(HAND1)(GATA6|HAND1)(HAND1>NR2F2)	Target												Target	Target				PRPH	-1	-1	-1								(GATA6&MESP1)									Target				Target
TNMD			-1	(GATA6&MESP1)(MESP1>GATA6)																		PRR5			-1								(GATA6&NR2F2)(NR2F2>GATA6)
TNNC1		1	1	(NR2F2)(NR2F2>MESP1)								Target					Target					PRRT2						-1					(MEF2A&TBX5)(MEF2A>TBX5)			Target							Target			Target			Target
TNNT2			1	(HEY2&MEF2A)		Target							Target	Target			Target					PRRX2	-1	-1	-1								(HEY2)(HAND2|HEY2)
TNS3			1	(MESP1)	Target					Target				Target			Target					PSME2	1										(MESP1)(MESP1>HAND1)																Target
TPM1			1	(MESP1)						Target					Target					Target		PTBP1	-1	-1	-1								(HEY2&TBX5)		Target									Target	Target	Target			Target
TPST1			1	(MESP1)	Target																	PTGER4	-1	-1	-1								(MESP1&NR2F2)
TRIM2			-1	(MESP1&NKX2-5)																		PTGS2	1	1	1				1				(SRF)(MEF2C|SRF)					Target						Target				Target	Target
TRIM55			1	(HEY2&NKX2-5)		Target																PTHLH		1	1			1	1				(HAND2>SRF)	Target	Target	Target	Target	Target	Target		Target	Target
TRIM71			-1	(GATA4&SRF)				Target					Target						Target			PTMS						1	1	-1			(GATA6)
TSPAN33			-1	(HAND2&HEY2)				Target					Target					Target				PTP4A3	1	1	1								(HEY2&SRF)				Target
TSPAN5			1	(MESP1>GATA6)			Target	Target	Target													PTPLA	1	1	1								(GATA6)(GATA6|SRF)
TSPAN9		1		(NKX2-5)	Target	Target				Target												PTPLAD1			-1								(NKX2-5>NR2F2)
TUBB			-1	(GATA6)								Target										PTPLAD2						-1		1			(NKX2-5)(MESP1|NKX2-5)					Target
TUBB2A	1		-1	(MESP1&NR2F2)			Target									Target						PTPN13	-1	-1	-1								(IRX4)						Target
TUBB2B			-1	(MESP1)(MESP1>GATA6)																		PTPRD			-1								(TBX5>NKX2-5)						Target
TUBB3			-1	(MESP1>GATA6)				Target					Target				Target					PTPRF	-1	-1	-1								(HAND2)																Target
TWSG1		1		(HEY2>IRX4)(HEY2>SRF)																		PTPRK	-1	-1	-1								(NKX2-5&NR2F2)
TYRP1			1	(SRF)		Target			Target						Target							PTRF	1	1	1								(HAND2&NR2F2)(HAND2>NR2F2)
UBE2J1		1		(NKX2-5)(GATA6|NKX2-5)					Target		Target											PTTG1								-1	-1		(GATA6)(GATA6>GATA4)
UCHL1		-1	-1	(MEF2A|MESP1)							Target											PUS7		-1	-1								(HEY2)(HEY2|NR2F2)
UGP2		-1		(MEF2A>MESP1)							Target											PXDN			-1								(MESP1)(GATA6|MESP1)							Target
USP3	-1	1		(MESP1&SRF)															Target			PYGB	1	1	1								(HAND1)(HAND1>HEY2)
USP44		-1		(SRF)(SRF>MESP1)								Target										RAB15		1	1							1	(GATA6&HAND1)(HAND1>GATA6)
USP49	1			(HEY2&NR2F2)	Target							Target								Target		RAB21			1								(GATA6&NKX2-5)					Target
USP9X		-1		(HEY2&TBX5)	Target	Target		Target	Target	Target							Target					RAB25	-1										(GATA4|HAND2)
VAMP8		1	-1	(MESP1)																		RAB31		-1	-1								(MEF2C|MESP1)							Target			Target
VASH1			1	(GATA6&HEY2)																		RAB32						1	1				(GATA6>MESP1)
VCAM1			1	(NKX2-5)		Target							Target				Target					RAB38	-1	-1	-1								(NR2F2)(NR2F2>MESP1)
VEGFA			1	(HAND1)(HAND1>GATA6)	Target	Target	Target		Target	Target		Target	Target	Target	Target	Target	Target	Target	Target	Target		RAB3C			-1								(NKX2-5)(NKX2-5>GATA4)
VEGFC			1	(GATA6&HEY2)		Target																RAB6B		1									(HEY2&NKX2-5)(NKX2-5>HEY2)
VGF	1	-1	-1	(HAND1&HEY2)									Target	Target		Target	Target		Target			RAB8B	-1	-1	-1								(HAND1)(HAND1|NKX2-5)(HAND1>TBX5)																Target
VPS37D			1	(GATA6)(GATA6>HEY2)						Target												RAB9B	1	1	1								(NR2F2)(NR2F2>GATA6)(IRX4|NR2F2)			Target	Target
VSNL1	-1			(MEF2A>TBX5)																		RABGAP1L			1								(HEY2&NKX2-5)
VTCN1		1		(SRF)																		RAC2	-1										(HAND2)(HAND1|HAND2)														Target
VTN			1	(MESP1&TBX5)							Target											RAD23A			1								(GATA6)(GATA6>SRF)													Target
VWF		1	-1	(GATA4&MESP1)																		RAD51AP1									-1		(HAND2)
WDR13			1	(GATA4&SRF)	Target				Target	Target				Target			Target					RAI14						1					(MEF2A&NR2F2)
WEE1		-1		(HEY2&NR2F2)	Target	Target				Target			Target			Target						RAMP1						1				1	(HEY2)(HEY2>MESP1)	Target						Target
WNT2			1	(GATA6&MESP1)			Target		Target				Target				Target					RANBP1									-1		(GATA6&HAND1)
WNT3		1	-1	(GATA6&MESP1)																		RASD1			1								(SRF)(MESP1|SRF)
WNT3A		1	-1	(GATA6)(GATA6|NR2F2)													Target					RASGRP3			1								(MEF2A&MEF2C)
WNT5A		1	-1	(SRF>HAND2)																		RASL11B	1	1	1								(HAND2&MESP1)
WNT8A		1	-1	(MEF2A&MESP1)(MEF2A>MESP1)																		RASL12		1	1								(SRF)		Target	Target	Target											Target
YPEL5		1		(GATA6&SRF)		Target																RBBP7	1		1								(GATA6&NR2F2)
ZADH2			1	(GATA6&MESP1)(GATA6>MESP1)																		RBM20			1								(NKX2-5&SRF)
ZAK			1	(HEY2&MEF2A)(MEF2A>HEY2)	Target	Target			Target	Target	Target	Target										RBM24	1	1	1								(GATA6&NR2F2)
ZBTB3		-1		(SRF>MESP1)																		RBM25						-1					(MEF2A>NR2F2)					Target
ZCCHC12		1	-1	(MESP1)(MESP1>TBX5)																		RBM38	1		1								(MESP1)(HAND1|MESP1)																Target
ZFHX4			1	(GATA6&NR2F2)				Target		Target												RBP1			-1					-1			(HAND1)(HAND1|MESP1)
ZFP42		-1	-1	(GATA4)									Target									RBPMS2	1		1								(HAND2&NKX2-5)
ZFPM2			1	(MESP1)							Target											RCC2	-1	-1	-1								(NKX2-5)(ISL1|NKX2-5)													Target			Target
ZIC2	-1		-1	(GATA6&HEY2)																		RCOR2	-1	-1	-1			-1					(GATA6&NR2F2)								Target
ZIC3			-1	(HAND2&MESP1)(MESP1>HAND2)	Target	Target				Target												RDH10	1										(HEY2&MEF2A)								Target
ZNF185			1	(HEY2&ISL1)																		REEP2	1										(TBX5)(MESP1|TBX5)
ZNF395			1	(NR2F2)(NR2F2>HAND1)	Target			Target	Target		Target											RELN	-1	-1	-1							-1	(HAND1>HEY2)
ZNF467			1	(GATA6&SRF)					Target		Target		Target	Target			Target					RERG		-1	-1								(HEY2)
ZNF503			1	(MESP1)(MESP1|SRF)		Target			Target			Target			Target		Target					REV1						-1					(GATA6&NR2F2)						Target			Target
ZNF641			1	(GATA4&MESP1)(MESP1>GATA4)																		RFWD3			-1								(SRF)
ZNF721		-1		(TBX5)(GATA6|TBX5)				Target			Target		Target									RGS2			-1								(IRX4)
ZSWIM6		1		(MEF2A&SRF)																		RGS4	-1	-1	-1			1	1				(MEF2A)								Target
																						RHOBTB3						1					(MEF2A)	Target							Target	Target	Target
																						RHOC	1										(MESP1|SRF)
																						RHOD			1			1					(NKX2-5)(MESP1|NKX2-5)																Target
																						RHOG						1					(GATA6&NKX2-5)																Target
																						RHOJ							1				(SRF)(MESP1|SRF)
																						RHOQ	1		1					1			(HAND2&NR2F2)
																						RIMS3	1										(NR2F2>HAND2)
																						RIT1		1	1								(HAND1&MEF2A)(MEF2A>HAND1)
																						RNASET2			-1								(MESP1)
																						RNF150								1			(NKX2-5&SRF)(SRF>NKX2-5)
																						ROCK1									1		(SRF&TBX5)													Target			Target
																						ROD1	-1	-1	-1								(HAND2&MESP1)
																						RPL12								-1	-1		(MESP1&SRF)																Target
																						RPL29								-1			(HAND2>NR2F2)
																						RPP25		-1	-1								(NR2F2>NKX2-5)
																						RPS21								-1			(GATA6)													Target			Target
																						RPS3	-1	-1	-1								(NKX2-5)											Target		Target			Target
																						RRAD	1	1	1								(HAND2&NR2F2)						Target	Target
																						RRAGD	1	1	1								(HAND1>SRF)
																						RRAS	1	1	1								(SRF)(SRF>GATA6)													Target			Target
																						RRM2B									1		(TBX5)(NR2F2|TBX5)																Target
																						RSPO1	-1	-1	-1								(HAND2&ISL1)
																						RSPO2	-1	-1	-1								(HEY2&MEF2A)	Target
																						RSPO3						-1			-1	-1	(GATA6)(GATA6>HAND2)										Target				Target	Target
																						RSPRY1	-1	-1	-1								(HEY2&TBX5)(TBX5>HEY2)
																						RTCD1			1								(TBX5)(MESP1|TBX5)
																						RXRA	-1		-1								(HEY2&NR2F2)																Target
																						RYBP			-1								(NR2F2&TBX5)
																						RYR2	1		1				-1				(MESP1)(HEY2|MESP1)
																						S100A11							1	-1			(MESP1)(HEY2|MESP1)	Target															Target
																						S100A16	1	1	1			1					(HAND2&SRF)
																						S100A4	1										(SRF)(MEF2A|SRF)
																						S100A6			1			1	1				(TBX5)							Target		Target	Target
																						SALL2		-1	-1								(SRF)(GATA6|SRF)																Target
																						SALL4	-1	-1	-1								(NR2F2>TBX5)			Target
																						SAMD4A			1							1	(HAND2&MEF2C)
																						SBDS	1	1	1								(GATA6&MESP1)(GATA6>MESP1)											Target		Target			Target
																						SCD			-1								(MESP1&NKX2-5)(MESP1>NKX2-5)																Target
																						SCG2	1	1									(HAND1&NR2F2)
																						SCG5		1	1	1						1	(TBX5)(MESP1|TBX5)
																						SCHIP1	1	1	1								(NKX2-5)(HAND2|NKX2-5)
																						SCN2B			1								(SRF&TBX5)(SRF>TBX5)
																						SCRG1					-1		1				(MEF2A)
																						SDC4	-1	-1									(TBX5>NKX2-5)
																						SDHA	1	1	1								(MESP1)(MESP1|NKX2-5)								Target
																						SDHB			1								(GATA6)(GATA6|HEY2)
																						SDHD	1	1	1								(MESP1)(MESP1|TBX5)
																						SELM			1					-1			(HAND1)
																						SEMA6A	-1	-1	-1			-1			-1		(MEF2A)(MEF2A>NR2F2)		Target		Target		Target
																						SERPINA1	-1	-1	-1								(HAND2)(HAND2>ISL1)
																						SERPINB1			1						1		(HAND1)
																						SERPINE1		1	1	1		1	1			1	(HAND2&TBX5)													Target			Target
																						SERPINE2		1				1	1				(TBX5)
																						SERPINF1		-1	-1								(MESP1)(MESP1|TBX5)
																						SERPINI1	1										(NKX2-5)(NKX2-5>MESP1)
																						SERTAD1			1			1					(NR2F2)(NR2F2>MESP1)
																						SESTD1			-1								(NKX2-5&NR2F2)
																						SF3B4						1		-1			(HAND2&NR2F2)
																						SFRP1	1	1	1								(HAND1&MESP1)													Target
																						SFRP2						-1			-1		(NR2F2&SRF)							Target
																						SH3BGR		1	1								(SRF)(MESP1|SRF)
																						SH3BGRL2						-1	-1				(HAND1)(GATA4|HAND1)
																						SH3BGRL3						1	1	-1			(IRX4)(IRX4|MESP1)																Target
																						SH3GL2		1	1	1						1	(MESP1)(MESP1|TBX5)	Target	Target	Target	Target	Target	Target		Target	Target	Target
																						SH3GL3						-1	-1		-1		(MESP1|SRF)			Target											Target	Target
																						SH3GLB1			1								(GATA6)					Target
																						SHB			1								(GATA6&HEY2)
																						SILV	-1	-1	-1								(HAND1&SRF)(SRF>HAND1)
																						SIN3A		-1	-1								(HEY2>NR2F2)																Target
																						SIPA1L2						-1					(SRF>TBX5)				Target		Target	Target
																						SIX4			-1								(NR2F2)(NR2F2>NKX2-5)
																						SKP2		-1	-1								(ISL1&MEF2A)			Target											Target	Target
																						SLBP			-1								(GATA6)											Target		Target			Target
																						SLC11A2	-1	-1	-1								(TBX5>HAND1)
																						SLC12A4			1								(NKX2-5)(NKX2-5|NR2F2)																Target
																						SLC12A8		1									(MEF2A&MEF2C)
																						SLC12A9			-1								(HAND1>HAND2)																Target
																						SLC16A3	-1	-1	-1			1	1		1		(NR2F2&SRF)					Target								Target			Target
																						SLC16A9	-1	-1	-1								(GATA6)
																						SLC1A3						-1				-1	(HAND1)(HAND1|MEF2A)
																						SLC1A5							1				(GATA6>HAND2)
																						SLC20A2	1		1								(ISL1)
																						SLC25A1						1	1				(GATA6&MESP1)(MESP1>GATA6)
																						SLC25A11			1								(HEY2)													Target			Target
																						SLC25A12	1	1	1								(NKX2-5&TBX5)
																						SLC25A22	-1		-1								(NKX2-5)(NKX2-5>HAND2)
																						SLC25A4	1	1	1								(MESP1)(MESP1>GATA4)
																						SLC27A6	1	1	1								(MESP1)
																						SLC2A1	-1	-1	-1								(MEF2A)					Target								Target			Target
																						SLC2A12	1	1	1								(NR2F2)
																						SLC2A3		-1									(MESP1)(MEF2A|MESP1)							Target
																						SLC30A3	1										(TBX5)(TBX5>HAND2)				Target		Target		Target						Target	Target
																						SLC30A7			-1								(NKX2-5>GATA6)
																						SLC35B4			-1								(GATA6&NR2F2)(GATA6>NR2F2)
																						SLC35F2	-1	-1	-1								(TBX5)
																						SLC37A4			-1								(HAND1&HAND2)																Target
																						SLC39A14									1		(GATA4&GATA6)						Target		Target
																						SLC39A2	-1	-1	-1								(HAND1)(HAND1|HAND2)
																						SLC40A1		-1	-1								(MESP1&NR2F2)(MESP1>NR2F2)
																						SLC41A1			1								(MEF2C&MESP1)
																						SLC44A1	-1										(HAND1)(HAND1|MESP1)
																						SLC4A3			1								(MESP1&NR2F2)(MESP1>NR2F2)
																						SLC5A1			1								(GATA6&MESP1)
																						SLC5A7		-1	-1								(SRF)
																						SLC7A5	-1		-1				1				(GATA6&NKX2-5)																Target
																						SLC7A7	-1	-1	-1								(MEF2A&TBX5)
																						SLC9A3R1	-1	-1	-1							-1	(NKX2-5&NR2F2)						Target										Target
																						SLCO2A1			-1								(GATA6&NKX2-5)
																						SLIT2	-1	-1	-1								(HEY2)
																						SLIT3			-1								(HAND1&NR2F2)
																						SLMAP	1	1	1								(MESP1&NR2F2)										Target
																						SLN	-1		-1				1				(NKX2-5&SRF)					Target
																						SMAD3		-1	-1								(GATA6&MESP1)(MESP1>GATA6)					Target						Target
																						SMAD6	1					-1	-1				(NR2F2&SRF)				Target
																						SMARCA4			-1								(HAND1&MESP1)													Target	Target		Target
																						SMARCC1	-1	-1	-1								(ISL1&NR2F2)
																						SMARCD3			1								(HAND2&NKX2-5)																Target
																						SMG5			1								(MESP1)(MESP1|TBX5)													Target
																						SMOC2	-1	-1	-1								(HEY2&MEF2A)
																						SMPX	1	1	1								(MEF2A)(MEF2A|NR2F2)
																						SMYD1	1	1	1								(MEF2C)
																						SNAP91	1	1	1								(GATA6&NKX2-5)
																						SNAPC4			-1								(TBX5)(TBX5>MESP1)
																						SNCA	1										(HAND1&MEF2A)													Target
																						SNCAIP	-1	-1	-1						-1	-1	(MEF2A)									Target
																						SND1	-1	-1									(GATA6&MEF2A)											Target		Target			Target
																						SNHG5								-1	-1		(SRF)(MESP1|SRF)
																						SNRPF	-1		-1								(HAND1)
																						SNTA1	1	1	1								(GATA6>MESP1)
																						SOCS2	-1	-1	-1								(HAND2&NR2F2)(HAND2>NR2F2)
																						SOD3						1	1		1		(MESP1)								Target
																						SORBS2	1	1	1								(NKX2-5>MEF2A)
																						SOX8	-1	-1	-1								(GATA6>MESP1)(GATA6&TBX5)(GATA6>TBX5)												Target
																						SPAG7	1	1	1								(MEF2C)																Target
																						SPARC						1	1				(HEY2)							Target									Target
																						SPC24						-1			-1		(MESP1>NR2F2)
																						SPINK1	-1		-1								(HAND2)			Target
																						SPINT2		-1	-1								(HEY2)																Target
																						SPON1			-1			-1			-1		(HEY2&NKX2-5)										Target
																						SPRR2F			-1								(HAND1)(GATA4|HAND1)
																						SPRYD3	1	1	1					1			(NR2F2>MESP1)			Target	Target				Target					Target			Target
																						SPTBN1	1		1								(HAND2&NKX2-5)(HAND2>NKX2-5)
																						SQSTM1		1	1								(MESP1&NR2F2)(MESP1>NR2F2)																Target
																						SRGN						1	1				(GATA4)(GATA4|HEY2)
																						SRL	1	1	1				-1				(MESP1&NR2F2)
																						SRPK1			-1								(HAND1)
																						SRPX		1	1								(HAND1)										Target
																						SRXN1						1					(NR2F2)(NR2F2>HEY2)(MESP1|NR2F2)																Target
																						SSH1									1		(GATA6)
																						SSH2	1		1								(HAND2&NKX2-5)
																						SSPN	1	1	1								(NR2F2&SRF)										Target
																						SST	-1	-1	-1								(GATA6&ISL1)(GATA6>ISL1)									Target
																						ST3GAL4		1	1								(MESP1&NR2F2)(MESP1>NR2F2)
																						ST3GAL6	1	1	1								(HEY2>MESP1)
																						ST6GALNAC3	-1	-1	-1								(GATA6)(GATA6>HEY2)
																						STAT3	1	1	1								(GATA4&ISL1)(GATA4>ISL1)											Target		Target		Target	Target
																						STAT4	1	1	1								(NKX2-5)
																						STC1	-1					1	1				(ISL1&MEF2A)	Target		Target										Target
																						STC2						1	1				(TBX5)													Target			Target
																						STK36			-1								(HAND1&MESP1)
																						STK39	1	1	1								(MEF2A&NR2F2)
																						STMN2			-1		-1	-1			-1	-1	(SRF)(SRF>HAND1)									Target	Target
																						STON1	-1										(GATA4)(GATA4|MESP1)
																						STX1A						1					(GATA6)(GATA6>NR2F2)	Target		Target		Target	Target		Target	Target	Target
																						SUCLG1			1								(MESP1)
																						SUCNR1		1									(HAND1&MEF2A)								Target	Target
																						SULF1	1	1									(MEF2A&NR2F2)								Target					Target			Target
																						SUPT16H		-1									(MESP1>NR2F2)
																						SVEP1	-1	-1	-1								(HAND1&MESP1)
																						SWAP70						1					(HAND2)
																						SYNPO2L	1	1	1								(MEF2C>MESP1)
																						SYT4										-1	(MESP1)(MESP1>HEY2)	Target								Target
																						TAC3	-1	-1	-1								(NKX2-5)
																						TAGLN2						1	1				(GATA6&MESP1)		Target	Target
																						TANC1	1	1	1								(MESP1)(MESP1>GATA4)(MESP1|TBX5)																Target
																						TAOK1								1			(GATA6>TBX5)
																						TBC1D16			-1								(HAND2&NR2F2)
																						TBC1D7			1								(HEY2)(HEY2|MESP1)
																						TBC1D8		1	1								(HAND2&NR2F2)
																						TBL1X			-1								(GATA6&NR2F2)
																						TBX2				-1					-1	-1	(HAND1&MESP1)
																						TCAP	1	1	1								(MESP1)(MESP1>HAND2)		Target		Target
																						TCEA3	1	1	1								(MESP1>MEF2A)
																						TCEAL1			1								(HEY2&NR2F2)(HEY2>NR2F2)
																						TCEAL2			-1								(HEY2>MESP1)
																						TCF21			-1								(ISL1&MESP1)
																						TCF3			-1								(GATA6&NR2F2)
																						TCF4	-1		-1								(MEF2A&NKX2-5)
																						TEK	-1	-1	-1				1				(MEF2A)(MEF2A|MESP1)
																						TERF2IP		1	1								(HAND1)(HAND1>GATA6)
																						TESC	1	1	1								(MESP1&NR2F2)(MESP1>NR2F2)				Target
																						TFPI2	1	1	1			1	1		1		(NR2F2)
																						TGFB1I1	1	1	1								(GATA6&TBX5)
																						TGFB3									-1		(MESP1)(MESP1|SRF)
																						TGFBI						1	1				(MESP1)(GATA6|MESP1)												Target
																						TGFBR3	-1	-1	-1								(GATA6&MESP1)(MESP1>GATA6)												Target
																						TGIF2		-1	-1								(MESP1&NR2F2)									Target
																						TGM2	1	1	1								(MESP1)(GATA6|MESP1)
																						THBS1	1	1	1			1	1				(MEF2A&MESP1)
																						THBS2	1	1	1	1							(TBX5)
																						THBS4	1	1	1								(GATA4)													Target
																						THY1								-1			(TBX5)
																						TIA1			-1								(GATA6)(GATA6>MESP1)											Target		Target			Target
																						TIMELESS		-1	-1								(NKX2-5&NR2F2)
																						TIMP1		1	1								(MESP1)													Target
																						TIMP3	1	1	1								(SRF)
																						TIPARP	1										(TBX5)(MESP1|TBX5)
																						TK1								-1			(NR2F2)(NR2F2>MESP1)																Target
																						TKT	-1	-1	-1			1	1				(MESP1)		Target
																						TLE1	-1	-1	-1								(SRF)(GATA4|SRF)
																						TLE4	-1	-1	-1								(MEF2C&NKX2-5)
																						TM2D1	1	1	1								(HAND2)
																						TM4SF1	1	1	1				1				(SRF)(HAND2|SRF)
																						TMED9						1			1		(MESP1)										Target			Target			Target
																						TMEM100	-1		-1								(NKX2-5>MEF2A)
																						TMEM106C	1	1	1								(GATA6>NR2F2)
																						TMEM126B			1								(ISL1&MESP1)
																						TMEM159									1		(SRF)(HAND2|SRF)
																						TMEM176B			1			1			1	1	(HAND2&TBX5)(TBX5>HAND2)	Target						Target
																						TMEM178	1		1						-1		(GATA4&ISL1)								Target	Target	Target					Target
																						TMEM2			-1							-1	(HAND1>MEF2A)	Target			Target						Target
																						TMEM45A	-1		-1								(SRF)(MESP1|SRF)
																						TMEM51										-1	(HAND2)
																						TMEM71	1	1	1				-1		-1		(MESP1)
																						TMEM88	-1	-1	-1							-1	(HEY2|NR2F2)(NR2F2>MESP1)						Target
																						TMEM97	-1	-1	-1			-1			-1		(HAND2)
																						TMEM98	-1	-1	-1								(HAND1&HEY2)
																						TMOD1	1	1	1								(MESP1)
																						TNC	1	1									(HAND1&MEF2A)							Target						Target			Target
																						TNFAIP3	-1	-1	-1								(HAND1&MEF2A)							Target
																						TNFAIP6						1	1				(HAND1&MESP1)
																						TNFAIP8L3	1	1	1								(MEF2A&MEF2C)	Target															Target
																						TNFRSF11B	1	1	1	1		1				1	(SRF&TBX5)(TBX5>SRF)
																						TNFRSF12A	1	1	1			1				1	(GATA6&HAND1)(HAND1>GATA6)						Target		Target								Target
																						TNFRSF13C	1		1								(TBX5>GATA6)
																						TNFRSF1A						1					(SRF>TBX5)							Target
																						TNFSF4						1	1				(TBX5)(GATA4|TBX5)(TBX5>SRF)
																						TNMD		1	1							1	(GATA6&IRX4)				Target
																						TNNC1	1	1	1								(MEF2A&NR2F2)
																						TNNI3	1	1	1							1	(MESP1)(GATA4|MESP1)				Target
																						TNNI3K	1	1	1		1					1	(MEF2A&MEF2C)				Target
																						TNNT1		1				-1			-1		(MESP1)						Target
																						TNNT2	1	1	1								(GATA6&NKX2-5)													Target			Target
																						TNS3	-1										(HAND1)
																						TOMM20			-1								(NKX2-5&NR2F2)
																						TOP2A			-1			-1			-1		(NKX2-5>MESP1)
																						TOP3A			-1								(GATA6&TBX5)
																						TP53INP2	1	1	1								(HAND1)(HAND1>HAND2)
																						TPM2								-1			(SRF>GATA6)
																						TPM4						1	1				(GATA6>MESP1)		Target					Target	Target		Target
																						TPST1	-1	-1	-1								(MESP1)
																						TRAK2			1								(HEY2&NR2F2)
																						TRIB1	1										(MESP1)																Target
																						TRIB3								1	1		(GATA6)						Target							Target			Target
																						TRIM55	1	1	1								(MEF2A&NKX2-5)(MEF2A>NKX2-5)
																						TRIM63	1	1	1								(GATA4&MEF2A)(GATA4>MEF2A)			Target	Target
																						TRO			-1								(NKX2-5)(HAND2|NKX2-5)
																						TROAP									-1		(HAND1)																Target
																						TRPC3	1										(GATA6&MEF2A)(GATA6>MEF2A)
																						TRPM4	1										(GATA6&NR2F2)													Target			Target
																						TRRAP		-1	-1								(ISL1)(ISL1|NKX2-5)
																						TSGA14			-1								(HAND2&NKX2-5)
																						TSPAN13									-1		(MESP1)
																						TSPAN32	1										(HAND1)
																						TSPAN5	-1		-1								(GATA6&NR2F2)
																						TSPAN7						-1			-1		(NR2F2>MESP1)			Target
																						TTF2	-1	-1	-1								(MESP1)(IRX4|MESP1)
																						TTYH3			-1								(GATA6)(GATA6|NR2F2)
																						TUBB2A		1									(MESP1&NR2F2)
																						TUBB2B	-1		-1					-1			(GATA6&MESP1)				Target					Target
																						TUBB3							1	-1			(GATA6)					Target	Target										Target
																						TUG1			-1								(GATA6&HAND1)(GATA6>HAND1)
																						TXNIP	1										(MEF2C&MESP1)																Target
																						TYRO3	-1	-1	-1								(GATA6&NR2F2)
																						TYRP1	-1	-1	-1								(SRF)
																						UBE2C								-1	-1		(HAND2&SRF)(HAND2>SRF)
																						UBE2Q1	-1		-1								(HAND2&NR2F2)
																						UBE2T									-1		(MESP1&NKX2-5)(NKX2-5>MESP1)
																						UBTD1						1					(GATA6&MESP1)
																						UCHL1							1				(MESP1)(MEF2C|MESP1)
																						UGDH			-1								(NKX2-5)(MESP1|NKX2-5)
																						UQCRC1	1		1								(NR2F2)
																						UQCRC2	1	1	1								(GATA4)
																						USP15		1	1								(HEY2&MESP1)
																						USP49						-1					(GATA6>MESP1)					Target
																						UST	-1	-1	-1								(HAND2&NR2F2)
																						UTP14C			-1								(MEF2A&NKX2-5)(MEF2A>NKX2-5)
																						VAMP8	-1	-1	-1								(TBX5)
																						VANGL2	-1	-1	-1								(MEF2C)
																						VCAM1	1			-1		-1				-1	(SRF)															Target
																						VEGFC		-1				1	1				(MESP1&NR2F2)(MESP1>NR2F2)								Target			Target
																						VIM							1				(TBX5)(TBX5>NR2F2)											Target	Target	Target
																						VIP		1									(GATA4&NKX2-5)										Target
																						VSNL1	1	1	1								(HEY2>MEF2A)	Target					Target
																						VTCN1	-1	-1	-1								(SRF)
																						VTN	-1	-1							1		(MESP1>TBX5)								Target
																						WDR19	-1		-1								(GATA6)
																						WDR54	-1	-1	-1								(MESP1&TBX5)(MESP1>TBX5)
																						WDR62			1								(HAND2>TBX5)																Target
																						WEE1	1	1	1								(NKX2-5&NR2F2)				Target
																						WFIKKN1	-1	-1	-1								(MESP1&NR2F2)(MESP1>NR2F2)													Target			Target
																						WIPI1	1	1	1								(HEY2>IRX4)																Target
																						WNT2	-1	-1	-1	-1						-1	(NR2F2)					Target
																						WRB		1									(MESP1)(MESP1>HEY2)																Target
																						WSB1						-1			-1		(HAND2&NR2F2)(HAND2>NR2F2)		Target
																						WSB2			1								(HAND2)																Target
																						XPO1			-1								(HEY2&TBX5)(TBX5>HEY2)
																						XPO4	1	1	1	-1			-1				(GATA6)(GATA6>NKX2-5)
																						YES1			-1								(SRF)												Target
																						YPEL2	1		1								(MEF2A)(MEF2A>GATA6)(MEF2A|MESP1)
																						YY1								1			(GATA6)(GATA6|HEY2)								Target	Target
																						ZAK	1	1	1								(MEF2C)(MEF2A|MEF2C)
																						ZBTB33			-1								(MESP1)
																						ZCCHC7			-1								(HEY2)
																						ZFHX4	-1		-1								(HAND1&NKX2-5)
																						ZFP36L1						-1					(HAND1&MEF2A)	Target				Target											Target
																						ZFPM1						1		-1			(GATA6)						Target										Target
																						ZNF330	1	1	1								(SRF)
																						ZNF395	-1	-1	-1								(GATA6)
																						ZNF462		-1	-1								(GATA6&TBX5)																Target
																						ZNF467			-1								(GATA6)													Target			Target
																						ZNF503		-1	-1								(HEY2&MEF2A)
																						ZNF521						-1					(MEF2A&NR2F2)				Target
																						ZNF581	-1										(GATA6&HAND2)													Target			Target
																						ZNF608						-1					(HAND1&HAND2)
																						ZNF641	-1	-1	-1								(HAND2)(HAND2|MESP1)
																						ZYX			1								(GATA6&SRF)
[truncated: 3 more columns]

## Sheet: Table S3
Table S3. Target genes of TFs, lncRNAs and miRNAs during the early and late stages of hiPSC-derived cardiomyocytes. mRNA expression data was extracted from NCBI GSE81585. Differentially expressed genes (DEGs): fold change of gene expression at least 2.0 with p value <0.05, where 1 and -1 indicate up- and dwon-regulated genes respectively. TF Logics "&', '|' and '<' refer to AND, OR and NOT betwee…
Early stage																						Late stage
Genes	DEGs(Fold change >=2)			TF logics that regulate this target gene	miRNA targets							lncRNA targets										Genes	DEGs(Fold change >=2)			TF logics that regulate this target gene	miRNA targets										lncRNA targets
	day0-3	day3-7	day7-14		miR-1	miR-133a	miR-199a	miR-208	miR-23	miR-499a	miR-590	GAS5	H19	MALAT1	MEG3	MIAT	NEAT1	PVT1	TUG1	XIST			day 14-30	day 14-90	day 30-90		let-7i	miR-1	miR-133a	miR-15	miR-199a	miR-200c	miR-29a	miR-31	miR-34a	miR-499a	GAS5	H19	MALAT1	MEG3	MIAT	NEAT1	PVT1	TUG1	XIST
A2M		1		(GATA4&GATA6)(GATA6>GATA4)		Target																A1CF		-1		(NKX2-5)(GATA4|NKX2-5)																		Target
A4GALT			1	(HEY2)								Target										A2M	1	1		(MEF2A)(GATA6|MEF2A)															Target				Target
AAK1		1		(HEY2)(HEY2>MEF2A)																		AARS2		-1	-1	(NKX2-5)											Target							Target
AATK	-1			(GATA6&NR2F2)(NR2F2>GATA6)													Target					ABAT		-1	-1	(NKX2-5)(HAND1|NKX2-5)											Target	Target	Target					Target
ABCA1		1		(HEY2&NKX2-5)(NKX2-5>HEY2)	Target	Target	Target	Target	Target	Target	Target		Target	Target	Target		Target		Target			ABCA13	-1			(HAND2)(HAND2>HAND1)(HAND2>NKX2-5)
ABCA13			1	(HAND2&NKX2-5)(NKX2-5>HAND2)																		ABCG1	-1			(HAND2)(HAND2>MEF2A)
ABCA3	-1			(HEY2)																		ABCG4	1		-1	(HAND2)(HAND2|SRF)
ABCB4	-1		1	(ISL1&NR2F2)																		ABI3BP		1		(MEF2A>TBX5)(SRF&TBX5)
ABCC2	-1			(HEY2>NR2F2)																		ABRA	-1			(MEF2A)(MEF2A>HEY2)											Target							Target
ABCC4		-1		(HEY2)(GATA4|HEY2)									Target		Target	Target	Target		Target			ABTB1	1			(HAND2)(HAND2|SRF)															Target
ABCC9		1	1	(SRF)																		ABTB2		-1		(GATA6&MEF2C)
ABCD2		1		(MEF2A)(MEF2A>MEF2C)																		ACBD7		-1		(SRF)
ABCG1			1	(MEF2A&SRF)																		ACOXL		-1	-1	(TBX5)
ABCG4			-1	(GATA6&HEY2)																		ACSF2		-1		(NR2F2)
ABHD12B	-1	-1		(HAND1)													Target		Target			ACVR2B		-1	-1	(NR2F2)(NR2F2|TBX5)						Target							Target
ABLIM2	-1		1	(TBX5)																		ADAM11		-1	-1	(MEF2A>HAND2)
ABLIM3			1	(MEF2C&NR2F2)																		ADAM22		-1		(NKX2-5)(HEY2|NKX2-5)
ABRA		1		(HEY2&MEF2A)																		ADAM28	-1	-1		(MEF2A)(MEF2A|TBX5)
ABTB1			-1	(SRF)(HEY2|SRF)																		ADAMTS1		-1		(MEF2A)(MEF2A|TBX5)													Target
ABTB2		1	-1	(NR2F2|SRF)																		ADAMTS19	-1	-1	-1	(HEY2)
ACACB			1	(HAND1)(HAND1|HAND2)(HAND1>NR2F2)				Target		Target		Target			Target							ADAMTS20			-1	(HAND2&TBX5)
ACE2		1		(NKX2-5)																		ADAMTS8	1			(MEF2C)
ACHE			-1	(GATA6&HEY2)										Target			Target					ADAP1			-1	(HAND2)(HAND2>NR2F2)													Target			Target
ACOT11			1	(HAND1>TBX5)								Target			Target							ADD2		-1	-1	(HAND2)
ACSBG1		1		(HAND1&MEF2C)																		ADM			1	(NKX2-5|SRF)
ACSL1		1		(HEY2&MEF2A)																		ADORA1	1			(HAND2&NR2F2)																Target
ACSL6	-1			(GATA4&GATA6)																		ADRA2B	-1			(HAND2)(HAND2>NR2F2)
ACSS2	-1	1		(HEY2>GATA6)											Target							ADRB1		1	1	(NR2F2)(NR2F2>HEY2)
ACSS3		-1		(GATA4)(GATA4|NKX2-5)										Target	Target	Target						ADRB3	1	1		(HAND1&HAND2)
ACTA2		1		(GATA4&ISL1)																		AHR	1			(MEF2A&TBX5)			Target	Target		Target	Target	Target	Target	Target									Target
ACTC1		1		(NR2F2)																		AK7		-1		(MEF2A)(MEF2A|SRF)																		Target
ACTL6B	-1			(HEY2)(HEY2>NR2F2)																		ALAS2	1	1		(IRX4)												Target			Target
ACTN2	-1	1		(GATA4)(GATA4|HAND2)																		ALDH1A2		1		(MEF2A)
ADAM11			1	(NR2F2&TBX5)																		ALDH1A3		1		(HAND2>NR2F2)
ADAM12	1	-1		(HEY2)																		ALDH3B1	1	1		(GATA6)											Target	Target	Target	Target	Target	Target		Target	Target
ADAM22	-1			(GATA4&HEY2)(HEY2>GATA4)																		ALDH4A1		-1		(HAND2&SRF)(HAND2>SRF)
ADAM23		-1	1	(GATA6&NR2F2)																		ALDOB	1	1		(SRF)
ADAM28	-1	1		(TBX5)(TBX5>MEF2A)																		ALDOC		1		(HAND2)(HAND2|SRF)													Target
ADAMTS15		1	-1	(NKX2-5&NR2F2)																		ALOX12B		-1	-1	(ISL1)(HAND1|ISL1)
ADAMTS17			-1	(HAND2)(HAND2>HEY2)																		ALPK1	1			(IRX4)
ADAMTS18			-1	(HEY2&TBX5)																		ALX1		-1		(HAND2)(HAND2>NR2F2)																		Target
ADAMTS19			1	(NR2F2)																		AMPH	1	1		(NR2F2)(NR2F2>GATA6)		Target		Target		Target				Target
ADAMTS20	-1	-1		(HAND2)(HAND2>TBX5)															Target			AMY2A		-1	-1	(MEF2A)											Target	Target						Target
ADAMTS3		1	-1	(GATA6&NKX2-5)	Target	Target	Target		Target	Target	Target	Target	Target	Target	Target		Target	Target	Target	Target		ANK1	1			(NR2F2)
ADAMTS4		-1		(SRF&TBX5)																		ANKRD13B	1			(NR2F2)	Target			Target		Target	Target	Target	Target	Target
ADAMTS5			1	(NKX2-5&SRF)																		ANKRD34C			-1	(HAND2)(HAND2|HEY2)											Target
ADAMTS8	-1	1		(HAND1&HEY2)																		ANKRD37		1	1	(TBX5)												Target			Target				Target
ADAMTS9	1			(HEY2&TBX5)	Target	Target	Target	Target	Target	Target	Target											ANKRD6		-1		(HEY2)
ADAMTSL1	-1	1	1	(MEF2A)								Target			Target							ANKS1B	1	1		(SRF)				Target						Target
ADAMTSL2	-1			(NKX2-5)																		ANP32C	1			(GATA4)												Target			Target
ADAP1	-1			(TBX5)(GATA6|TBX5)										Target			Target					APBA1	1	1		(HEY2)(GATA6|HEY2)																			Target
ADARB2	-1			(HAND1)													Target					APBA3			-1	(MESP1)											Target							Target
ADAT2		-1		(MEF2C&SRF)																		APLN	1	1		(NR2F2)		Target		Target						Target					Target
ADCY1			-1	(GATA6&HEY2)	Target	Target	Target	Target	Target	Target	Target			Target	Target		Target			Target		APOC1	-1			(HAND2)(HAND2>NR2F2)						Target										Target
ADCY2		-1		(HEY2&NKX2-5)																		APOL2	1	1		(SRF)																Target		Target
ADCYAP1R1		-1	-1	(GATA6)(GATA6|HEY2)												Target						AQP1	1	1		(SRF&TBX5)										Target					Target
ADD2	-1			(HAND2)																		AQP10		-1	-1	(GATA6)(GATA4|GATA6)											Target							Target
ADPRHL1		1	1	(HAND2)																		AQP3		1		(MEF2A)(HAND1|MEF2A)(MEF2A>MEF2C)						Target
ADRA2A	1	-1		(HAND1&HEY2)																		AQP6		-1		(GATA4)(GATA4|HEY2)											Target	Target
ADRA2C		-1	-1	(GATA6&HEY2)										Target	Target		Target					AQP7		1		(HAND2)(HAND2|MEF2C)
AFF2		1		(HEY2)(GATA6|HEY2)																		AR	1	1		(NKX2-5)(NKX2-5>HAND2)						Target			Target		Target	Target	Target	Target	Target			Target	Target
AFF3		1		(SRF&TBX5)	Target				Target	Target	Target											ARAP2	1			(HAND1)														Target
AGBL2			-1	(MEF2A)(IRX4|MEF2A)																		AREG		1	1	(GATA6)
AGTR1		1		(GATA4)																		ARHGAP20	1	1		(MEF2A)	Target		Target	Target		Target	Target	Target	Target	Target		Target			Target
AHNAK	1			(GATA6&HAND1)								Target	Target	Target	Target		Target	Target	Target	Target		ARHGAP42		-1		(MEF2A>NR2F2)
AHSG	-1			(SRF)(SRF|TBX5)																		ARHGDIG	1			(NR2F2)(NR2F2>GATA6)
AIF1	-1	-1	-1	(NKX2-5)										Target		Target		Target	Target			ARHGEF16	-1			(HEY2&SRF)
AIM1	-1		-1	(GATA4)										Target	Target							ARID3A		-1	-1	(SRF)(GATA6|SRF)	Target						Target	Target	Target		Target							Target
AIM1L	-1			(GATA4|TBX5)																		ARID3B		-1	-1	(NR2F2)								Target		Target	Target					Target		Target
AIPL1	-1			(HAND1)																		ARID5B	1			(HAND1&SRF)				Target						Target
AJAP1		-1	-1	(GATA6>HEY2)(HAND1&NR2F2)																		ARMC2	1			(HEY2)(HEY2>TBX5)
AK4	-1			(ISL1&SRF)								Target			Target	Target		Target				ARPP21	1			(MEF2A&SRF)(SRF>MEF2A)
AK5	-1			(GATA6)(GATA6|TBX5)											Target				Target			ART3		1		(MEF2A)(MEF2A>MEF2C)
AKAP1	-1			(GATA6)(GATA6|HEY2)		Target	Target							Target								ART5		-1		(MEF2A|MEF2C)											Target							Target
AKAP2		1		(NKX2-5&TBX5)																		ASB18		-1		(MEF2A>MEF2C)											Target
AKAP6			1	(NKX2-5&NR2F2)		Target	Target					Target			Target	Target		Target				ASTN1	1	1		(SRF)(HAND2>GATA4)(HAND2|SRF)																			Target
AKAP7	-1			(ISL1)(IRX4|ISL1)											Target							ATL1	1			(SRF&TBX5)												Target			Target
ALCAM	-1			(MEF2A)(MEF2A|NKX2-5)		Target	Target				Target	Target			Target							ATP1A3		-1		(TBX5>SRF)											Target
ALDH16A1			-1	(GATA6)(GATA6|HEY2)(GATA6|TBX5)									Target	Target	Target	Target	Target					ATP1A4			-1	(GATA4)											Target							Target
ALDH1A1	-1	1		(HEY2)														Target				ATP8A1		-1		(HAND2)
ALDH1A3		-1		(HAND2&NR2F2)												Target						ATP8B1	1	1		(HAND2)(HAND2>HEY2)
ALDH1L2	-1			(HAND1)																Target		ATXN7L2		-1	-1	(HEY2&NR2F2)											Target	Target
ALDH4A1		1		(NR2F2&SRF)(NR2F2>SRF)																		AURKA		-1		(HAND1)(HAND1|NKX2-5)																Target		Target
ALDH8A1		1		(SRF)(HAND2|SRF)																		AUTS2			-1	(HAND2&NR2F2)
ALG6		-1		(HEY2)			Target		Target		Target											B3GALT2		1		(HEY2&ISL1)(HEY2>ISL1)																Target
ALOX15	-1			(GATA6)(GATA6|TBX5)																		B3GNT7		1		(HAND2)																			Target
ALOX5AP		1	-1	(GATA4)																		B4GALT6		-1		(HAND2)(HAND2|NKX2-5)
ALPK1			1	(IRX4)																		BAI2			-1	(ISL1&MESP1)
ALPK2	1			(TBX5)																		BAIAP2L1	-1	-1	-1	(HAND2>NR2F2)											Target							Target
ALPL			-1	(HEY2)									Target	Target			Target		Target			BAIAP2L2		-1	-1	(TBX5)(GATA6|TBX5)											Target							Target
ALS2CR12			-1	(MEF2A&NKX2-5)(MEF2A>NKX2-5)																		BCL6		1		(GATA4&MESP1)
AMELX		1		(IRX4&MEF2C)(MEF2C>IRX4)																		BEND3		-1	-1	(HAND2>NR2F2)											Target	Target						Target
AMIGO1		1		(HEY2)(GATA6|HEY2)(HEY2|NR2F2)																		BFSP1			-1	(HEY2&MEF2A)											Target							Target
AMMECR1		-1		(GATA6&NR2F2)(GATA6>NR2F2)																		BHLHE40		1	1	(HAND2&TBX5)												Target			Target
AMOT			-1	(NR2F2)										Target	Target							BHLHE41		1		(IRX4)												Target			Target
AMY2A	-1	1	1	(MEF2A)								Target			Target							BMP10	-1	-1		(HAND2&SRF)
AMY2B			1	(MEF2A)(MEF2A>SRF)				Target		Target		Target			Target							BMP6	1	1		(GATA4&HAND2)												Target			Target
ANGPT1		1		(MESP1&TBX5)		Target					Target											BMPER		-1		(HAND2|NKX2-5)			Target					Target			Target	Target	Target	Target		Target		Target
ANGPT2	1			(GATA6)(GATA6>GATA4)																		BTBD11	1			(HAND2&TBX5)		Target	Target	Target		Target		Target	Target	Target
ANGPTL2	1			(TBX5)(SRF|TBX5)																		BTBD8	1			(HAND2)(GATA6|HAND2)
ANGPTL6	-1			(MEF2A)(MEF2A>HAND1)									Target	Target	Target	Target	Target	Target	Target	Target		BZRAP1			-1	(SRF>GATA4)											Target		Target	Target		Target	Target	Target
ANK1			1	(GATA4)(GATA4|NR2F2)								Target		Target								C10orf25			-1	(SRF)
ANKLE1		-1		(SRF)																		C10orf55		1		(NKX2-5)(HEY2|NKX2-5)
ANKRD1	1			(HAND1&MEF2C)																		C10orf71			-1	(MEF2A)(MEF2A|MEF2C)
ANKRD23	-1			(SRF)(SRF|TBX5)									Target	Target	Target		Target	Target				C10orf82	-1	-1		(NKX2-5)
ANKRD24	-1		-1	(HEY2)(HEY2|TBX5)									Target	Target	Target	Target	Target	Target	Target			C11orf45			-1	(MEF2C)
ANKRD32		-1		(HEY2)(HEY2>GATA6)		Target			Target		Target				Target	Target			Target			C14orf39	-1			(IRX4&NR2F2)(IRX4>NR2F2)
ANKRD33	-1			(NR2F2>MESP1)																		C14orf93			-1	(HAND2&HEY2)(HAND2>HEY2)																Target
ANKRD34C			1	(HEY2)(HEY2>GATA6)(HEY2>HAND2)																		C15orf37	-1			(HAND2&SRF)
ANKRD45		-1	1	(SRF)(SRF>GATA4)																		C15orf59	1	1		(SRF)(HAND2|SRF)
ANKRD7	-1			(GATA4)																		C16orf74	-1			(NR2F2)(NR2F2>TBX5)																Target
ANO3		1	-1	(HEY2)																		C1orf111			-1	(NKX2-5)
ANO5	-1		1	(SRF)								Target			Target							C1orf204		1		(HAND2&MEF2C)
ANPEP	1	-1		(HAND2)																		C1orf61		1		(GATA6&SRF)
AOC2	-1			(GATA6&NR2F2)																		C1orf95		-1	-1	(HAND2)(HAND2>GATA6)
AOC3			-1	(HAND1>SRF)(NR2F2&SRF)																		C2		-1		(MEF2A&MEF2C)											Target	Target	Target	Target		Target	Target	Target
AP3B2		-1	-1	(GATA6)(GATA6>SRF)										Target	Target	Target	Target					C20orf96		-1		(HAND1)
APBB2			-1	(GATA6)										Target								C21orf88		-1	-1	(GATA6)(GATA6|HEY2)
APC2		1		(NR2F2&SRF)																		C22orf24		-1	-1	(MEF2A&TBX5)(MEF2A>TBX5)
APCDD1			1	(HEY2)																		C22orf46		-1	-1	(HAND1)
APCDD1L			-1	(HAND2)								Target	Target	Target	Target	Target	Target	Target	Target			C4A	1	1		(TBX5)												Target	Target		Target	Target
APEX2		-1		(HAND1)(HAND1|NR2F2)(HAND1>TBX5)(NR2F2>TBX5)																		C4orf19	1			(SRF)(SRF>GATA6)
APLN	-1			(NR2F2)																		C5AR1	1			(MEF2A)(HAND2|MEF2A)																			Target
APLNR	1			(HAND2)(HAND2|TBX5)	Target	Target	Target		Target	Target	Target											C5orf56	1	1		(HAND2&SRF)
APOBEC2		1		(HEY2)																		C9orf106		-1		(SRF)(MEF2A|SRF)																Target
APOBEC4		1	1	(MEF2A)																		C9orf171		1		(NR2F2)(HAND1|NR2F2)
APOD		1		(HAND1&MEF2C)(HAND1>MEF2C)(MEF2C>HAND1)																		C9orf24	1	1		(HAND2&TBX5)(HAND2>TBX5)													Target
AQP1		1	1	(SRF)(SRF>GATA6)																		C9orf84	1			(GATA4)
AQP10		1		(GATA4&GATA6)(GATA6>GATA4)																		CA9	1	1		(HAND2|ISL1)												Target			Target
AQP2	-1			(SRF>ISL1)																		CACNA1D		-1		(HAND2&NKX2-5)	Target							Target	Target			Target						Target
AQP3	1			(HAND1)(HAND1>MEF2A)																		CACNA2D2		-1		(HAND2&TBX5)											Target						Target	Target
AQP6			1	(HEY2>GATA4)																		CACNG6	-1	-1		(MEF2C)(HAND2|MEF2C)											Target
AR	-1			(HAND1)(HAND1|HAND2)								Target	Target	Target	Target	Target	Target	Target	Target	Target		CAD		-1		(NKX2-5)(HAND2|NKX2-5)
ARAP1			-1	(MEF2A>HEY2)								Target	Target	Target	Target		Target	Target	Target	Target		CALB1	1	1		(HAND2&TBX5)
ARAP3	-1			(GATA4)										Target	Target			Target	Target	Target		CALN1	1	1		(NR2F2)(HEY2|NR2F2)											Target	Target	Target		Target	Target
ARC	-1			(SRF)																		CAMK2B	1			(NR2F2)(NR2F2>HEY2)												Target
ARF5			-1	(GATA6&NR2F2)																		CAMK4	1		-1	(NKX2-5)(NKX2-5>HEY2)(NKX2-5|TBX5)
ARHGAP23	-1			(GATA6)								Target										CAMKK1	1			(HAND2)(HAND2|SRF)
ARHGAP24	1			(HAND1)	Target				Target		Target											CAPN3		-1	-1	(MEF2A)(MEF2A>HAND2)			Target	Target	Target	Target	Target	Target	Target	Target				Target			Target	Target
ARHGAP27	-1			(HAND1&SRF)					Target		Target				Target							CAPN9			1	(TBX5)
ARHGAP31		1		(SRF)																		CASP12	1			(MEF2C)
ARHGAP36	-1			(MEF2A>GATA6)																		CASQ2	1	1		(MEF2A&MEF2C)																Target
ARHGAP40	1	-1		(GATA4)(GATA4>HAND1)																		CASZ1			-1	(NR2F2)(NR2F2>TBX5)		Target		Target	Target	Target					Target							Target
ARHGDIB		1		(GATA6)																		CAV1		1		(HAND2&SRF)					Target		Target
ARHGDIG			1	(GATA4&GATA6)																		CAV3	1	1	1	(MEF2A&SRF)																Target
ARHGEF18			-1	(SRF)(SRF>GATA6)																		CBX7		1		(HEY2&NR2F2)
ARHGEF19	-1		-1	(HEY2>GATA6)									Target	Target		Target	Target	Target	Target	Target		CBY3			-1	(GATA4)											Target		Target			Target		Target
ARHGEF3			1	(HAND1&NR2F2)																		CCBE1		1		(HAND2)																			Target
ARID3A			-1	(GATA6)																		CCDC160		-1		(HEY2)(GATA6|HEY2)											Target	Target						Target
ARL4A	-1			(ISL1&SRF)																		CCDC27			-1	(MESP1)											Target
ARL4D	1		-1	(HAND1&SRF)																		CCDC30	1			(GATA4)
ARL6IP5		1		(HAND1)																		CCDC54	1			(TBX5)(GATA4|TBX5)
ARL6IP6		-1		(NKX2-5&NR2F2)																		CCDC60	-1			(GATA4)																		Target
ARMC4		-1		(HAND1)												Target	Target					CCDC85A	1	1		(NKX2-5)																			Target
ARSG	-1			(NR2F2)													Target					CCDC88B			-1	(HAND2)(HAND1|HAND2)
ARSI	1	-1		(HAND1)(HAND1|NR2F2)(HAND1>SRF)(NR2F2>SRF)																		CCND3		1		(NKX2-5)(NKX2-5>SRF)				Target					Target
ART3		1		(MEF2A&MEF2C)		Target																CCNE1		-1		(NR2F2)(NR2F2>GATA6)				Target	Target	Target	Target			Target	Target							Target
ARTN	-1			(HAND1)(HAND1|IRX4)																		CCNF	-1	-1		(HEY2)																Target
ASB2	-1	1		(MEF2C&MESP1)											Target							CCNJ		-1		(NR2F2)
ASB8		1		(HEY2)(HEY2>NR2F2)																		CCR10	1	1		(SRF)(SRF>TBX5)
ASL			-1	(SRF)									Target	Target	Target	Target	Target	Target		Target		CD109	1			(TBX5)(HAND2|TBX5)															Target
ASPHD2		-1		(HEY2)															Target			CD247	-1			(HEY2)(HEY2|NKX2-5)											Target							Target
ASS1		-1		(HEY2&SRF)										Target	Target	Target		Target	Target			CD274	1	1	1	(MEF2A)			Target			Target		Target	Target			Target			Target	Target		Target
ASTN1	-1	1	-1	(NR2F2&SRF)										Target				Target				CD74	-1	-1		(HAND1>SRF)(MEF2A&SRF)											Target							Target
ASXL1	1			(GATA6&HAND1)					Target													CD8A	1	1		(HAND2)(HAND2>GATA4)
ASXL3	1			(ISL1)																		CD9		1		(GATA6)(GATA6|SRF)
ATCAY		-1		(HEY2)(HEY2>NR2F2)											Target			Target	Target			CDC20		-1		(HAND2>GATA4)																Target
ATF3	-1			(NKX2-5&NR2F2)			Target		Target		Target	Target			Target			Target				CDC25A		-1	-1	(HEY2)(GATA6|HEY2)				Target					Target
ATG4C		-1		(MEF2A&NKX2-5)											Target				Target			CDC25C		-1		(SRF&TBX5)(TBX5>SRF)
ATL1		-1		(GATA6&SRF)											Target							CDC42BPG		-1		(HEY2&NR2F2)(HEY2>NR2F2)													Target			Target
ATL3		-1		(HEY2&MEF2A)(HEY2>MEF2A)											Target							CDCA8		-1		(NKX2-5)
ATOH1		1	-1	(NKX2-5)(HEY2|NKX2-5)																		CDH20		1		(MEF2C|NR2F2)												Target			Target
ATOH8	1			(HEY2)																		CDH8	1	1		(NKX2-5>IRX4)
ATP10A	-1			(GATA6>HEY2)																		CDKN2C	1			(NR2F2&SRF)						Target	Target	Target	Target										Target
ATP10B	-1			(MEF2A)(GATA4|MEF2A)																		CDKN2D		1		(HEY2)(HEY2>NR2F2)																Target
ATP10D		1	1	(HAND1)(HAND1>ISL1)		Target																CDON	1	1		(HEY2)(GATA6|HEY2)		Target
ATP12A		-1		(GATA6)(GATA6>GATA4)																		CDSN		1		(HAND2&NR2F2)
ATP13A5		1		(HAND2)																		CDT1		-1		(GATA6)											Target	Target	Target	Target		Target	Target	Target
ATP1A2		-1	1	(MEF2A)																		CECR2		-1		(NR2F2)
ATP1A3	-1		1	(GATA6&TBX5)								Target		Target								CELF6	1			(HAND2&SRF)												Target			Target
ATP1B2	-1	1		(GATA6&MESP1)																		CELSR1			-1	(HAND2)(HAND2>NR2F2)		Target		Target	Target	Target	Target		Target	Target	Target							Target
ATP2B3		1	-1	(NR2F2)																		CENPF		-1		(MEF2A)										Target	Target	Target						Target
ATP2C2	-1			(HAND2)																		CES1	-1			(TBX5)											Target
ATP4A	-1			(GATA4)(GATA4>HAND1)(GATA4>HAND2)													Target					CFI		1		(TBX5)(GATA4|TBX5)										Target
ATP6V0A4	-1			(SRF>GATA6)																		CFTR		-1		(NKX2-5)(NKX2-5>HEY2)											Target
ATP8A1			1	(GATA6&HEY2)								Target		Target	Target	Target						CHDH	-1	-1		(HAND2)											Target	Target						Target
ATP8B4			-1	(MEF2A)(GATA4|MEF2A)																		CHI3L1		1		(MEF2A&TBX5)(MEF2A>TBX5)
ATXN1	1	1	1	(HEY2)					Target								Target		Target			CHMP4C			-1	(NKX2-5)(NKX2-5|SRF)											Target							Target
B3GALNT1		-1		(HAND2)		Target	Target			Target	Target				Target							CHRND	-1	-1		(NR2F2)											Target
B3GALT1			-1	(SRF>ISL1)											Target							CHST11		-1		(ISL1)(GATA6|ISL1)
B3GALTL	1			(ISL1)(IRX4|ISL1)																		CHST5	1			(HAND2)															Target				Target
B3GAT1			-1	(HEY2&NR2F2)(NR2F2>HEY2)																		CILP2		1		(TBX5)(GATA6|TBX5)																Target
B3GNT7		-1	-1	(GATA4&HAND1)																		CLCN5		-1		(MEF2A)
B3GNT8		1		(GATA6)													Target					CLCNKB		-1		(HAND2&HEY2)(HAND2>HEY2)
B4GALNT1	1			(GATA4)																		CLDN11	1	1		(HAND2&MEF2A)(MEF2A>HAND2)
B4GALNT3	1			(GATA6)																		CLDN19		-1		(GATA4)(GATA4|GATA6)												Target						Target
B4GALT6	-1			(GATA6>HAND2)		Target	Target		Target	Target								Target	Target			CLDN6		-1	-1	(HAND2)											Target	Target	Target			Target	Target	Target
BACE2		-1		(ISL1&SRF)(ISL1>SRF)										Target			Target					CLDN9			-1	(NKX2-5)(HAND1|NKX2-5)											Target							Target
BAHCC1	1			(GATA4&NR2F2)													Target					CLIP4	1	1		(HAND2&SRF)
BANK1	-1		-1	(GATA4)(GATA4>MEF2A)																		CLSPN		-1	-1	(MEF2A)(MEF2A>HEY2)											Target	Target						Target
BARX2		1	-1	(HAND2&SRF)																		CLSTN2		-1		(NR2F2)(NR2F2>HEY2)						Target					Target			Target				Target
BATF3			-1	(HAND1)(HAND1|HAND2)																		CLVS2		1		(MEF2C)																			Target
BBC3			-1	(HEY2)(HEY2>GATA6)										Target			Target					CMPK2		1	1	(GATA6)
BCAN		1		(NKX2-5&NR2F2)																		CNKSR1	-1	-1	-1	(NKX2-5)																		Target
BCAR3	1	-1		(HEY2)(HEY2>NR2F2)																		CNKSR2		-1		(MEF2A>HAND2)											Target						Target	Target
BCAS3		1	-1	(NKX2-5&NR2F2)																		CNRIP1	1			(MEF2A)(MEF2A>MEF2C)
BCAS4	-1			(NR2F2)																		CNTNAP3	1	1		(HAND1)
BCL11A		-1	1	(HEY2&NR2F2)	Target	Target	Target	Target	Target	Target	Target											COBL	1		-1	(HEY2)(HAND2|HEY2)												Target			Target
BCL7C	1			(GATA6)																		COL19A1	1			(NR2F2&SRF)(SRF>NR2F2)	Target	Target	Target	Target	Target	Target	Target	Target	Target	Target									Target
BCO2		1		(MEF2A>GATA4)																		COL22A1	-1	-1		(MEF2A)(MEF2A>HAND2)		Target		Target		Target	Target	Target	Target	Target	Target		Target	Target		Target	Target	Target
BCORL1	1			(ISL1)		Target																COL2A1	-1	-1	-1	(NR2F2)(NR2F2>GATA6)									Target		Target	Target					Target	Target
BDKRB2	1	-1		(NKX2-5)																		COL4A6		-1		(NR2F2)
BDNF	-1			(GATA6&HEY2)	Target																	COL9A1			-1	(MEF2A)						Target	Target				Target							Target
BEGAIN	-1			(GATA6)(GATA6>MEF2A)																		COLEC12		-1		(HEY2&SRF)(SRF>HEY2)											Target							Target
BEND4	-1	-1	-1	(GATA4&HEY2)											Target							COLQ			-1	(SRF&TBX5)											Target			Target				Target
BEND5	-1			(GATA6&HEY2)								Target			Target							COPZ2	1	1		(HEY2)											Target	Target	Target		Target	Target
BEST2	-1			(HAND1)													Target					CORO2B	1			(HEY2)			Target					Target		Target								Target
BEST3		1		(HEY2|MEF2A)																		CPA1	-1			(GATA4|HAND2)																		Target
BGN	1			(HAND2)																		CPNE4	1			(SRF)(SRF>GATA4)(NR2F2|SRF)									Target
BHLHE40		-1		(GATA6&HEY2)										Target	Target	Target	Target	Target	Target			CPNE5	1	1		(GATA6&SRF)(GATA6>SRF)
BHLHE41	-1		1	(HAND2)																		CPNE8	1			(SRF)	Target		Target			Target	Target	Target	Target						Target
BHMT	-1			(MEF2A)(GATA6|MEF2A)																		CRABP2		1		(SRF>NKX2-5)
BICC1		1		(GATA4&GATA6)		Target			Target													CRB1		1		(HAND2&NKX2-5)																			Target
BIN1			-1	(HEY2>HAND2)																		CREG2	1	1		(HEY2)(HAND1|HEY2)
BMI1	1			(HAND1&ISL1)										Target			Target					CRHR2	-1			(TBX5)
BMP2	1		-1	(GATA4&HEY2)											Target		Target					CRIM1	1			(HAND2>TBX5)(SRF&TBX5)		Target		Target						Target		Target	Target		Target	Target		Target
BMP4	1			(GATA4&HAND1)								Target	Target	Target	Target		Target	Target	Target	Target		CSF3R	-1	-1		(TBX5)
BMP5	1	1		(NKX2-5)(GATA4|NKX2-5)																		CSGALNACT1	1			(MEF2A)	Target		Target	Target	Target	Target		Target	Target	Target
BMPER	1		-1	(GATA4&HAND2)										Target			Target					CSMD1	1			(HAND1&ISL1)
BNC2	-1			(GATA6)(GATA6>GATA4)(GATA6|HEY2)		Target	Target	Target	Target	Target	Target											CSMD2		1		(SRF&TBX5)
BNIPL	-1			(TBX5)										Target			Target					CSPG5	1		-1	(HAND2&NR2F2)																			Target
BOC			-1	(TBX5)(GATA6|TBX5)																		CTSC	-1	-1		(HAND2&MEF2C)					Target
BOLL	-1			(TBX5)(MEF2A|TBX5)	Target			Target	Target	Target	Target	Target			Target	Target		Target	Target	Target		CTTNBP2		-1	-1	(GATA6)(GATA6|MEF2C)											Target	Target	Target					Target
BRCA1		-1		(HAND2)						Target		Target		Target	Target	Target		Target				CUX2			-1	(NKX2-5&SRF)																		Target
BSND	-1			(HEY2)																		CXCR2	1			(TBX5)(TBX5>HAND2)												Target
BTG1		1		(NKX2-5&NR2F2)																		CXorf58		-1	-1	(NR2F2)(NR2F2>GATA4)
BTN1A1	-1	1	-1	(HAND2)																		CYB5D1		-1		(HAND2&NR2F2)(HAND2>NR2F2)
C10orf10		1		(MEF2A)																		CYBA	-1			(NKX2-5)(HAND2|NKX2-5)			Target										Target	Target		Target		Target
C10orf105	-1			(HAND2)																		CYBB		-1	-1	(SRF)	Target		Target	Target		Target	Target	Target	Target		Target
C10orf11			1	(MEF2A)(HAND1|MEF2A)(HAND1>MEF2A)																		CYP11A1		-1		(HAND2)(HAND2>SRF)											Target
C10orf55			-1	(HEY2)(HEY2>NKX2-5)																		CYP26B1		1		(NR2F2)(NR2F2>GATA6)	Target	Target	Target	Target	Target	Target	Target	Target	Target	Target
C10orf71	1		1	(HEY2&MESP1)(HEY2>MESP1)																		CYP27A1	-1			(NR2F2)
C11orf21		1	1	(GATA4&HAND1)																		CYP2A7		1		(NKX2-5&SRF)
C11orf45	1		1	(MEF2C)																		DAND5		1	1	(SRF)(HAND2|SRF)
C11orf87	1	-1		(GATA6)																		DAPK2	1	1		(HEY2)
C11orf96		1		(NR2F2&SRF)																		DAPP1		1	1	(NKX2-5)(GATA4|NKX2-5)
C12orf56	-1			(HEY2&NR2F2)(HEY2>NR2F2)																		DBF4B		-1		(ISL1)
C12orf66		-1		(GATA6&HAND2)																		DCLK1	1			(SRF)(NKX2-5|SRF)(SRF>TBX5)				Target						Target				Target		Target		Target	Target
C15orf41		1		(GATA4&GATA6)																		DCLK3	-1			(MESP1)
C15ORF52				(MEF2A)(MEF2A>HAND1)(HAND2|MEF2A)								Target			Target							DCX		-1		(SRF)(NR2F2|SRF)	Target		Target				Target			Target	Target							Target
C17orf104	-1			(HEY2)(HEY2>GATA6)																		DDX25		-1	-1	(HAND1&SRF)											Target							Target
C17orf96	1			(HAND2|HEY2)																		DDX60		1		(NKX2-5)
C1orf105		1		(GATA4)																		DEPDC1		-1		(SRF)											Target	Target						Target
C1ORF106				(HAND1&MEF2C)											Target							DES	1	1		(MEF2A>IRX4)
C1orf111		1	-1	(NKX2-5)																		DFNB59		-1		(HAND2)(HAND2>HEY2)(HAND2|NR2F2)
C1ORF115				(NKX2-5)								Target		Target								DGKB	1			(MESP1&NKX2-5)
C1orf168			-1	(HAND2)																		DGKG		1		(NR2F2)(NR2F2|SRF)		Target		Target						Target
C1orf204			1	(HEY2&NKX2-5)																		DHDH		-1		(GATA6)											Target							Target
C1ORF216				(HEY2)															Target			DIRC3	1	1		(TBX5>HAND2)
C1ORF226				(SRF)(SRF>TBX5)												Target			Target			DISP2	1	1		(ISL1)(GATA6|ISL1)												Target			Target				Target
C1ORF61				(GATA6)																Target		DLEU1		1		(NR2F2)
C1ORF94				(HEY2&MESP1)										Target	Target							DLX4	-1			(HAND2)(HAND1|HAND2)
C1orf95			1	(GATA6&TBX5)(GATA6>TBX5)																		DNMT3B		-1		(HAND2|NKX2-5)		Target	Target		Target	Target	Target		Target	Target	Target	Target		Target			Target	Target
C1R	-1			(SRF)																		DOC2GP		-1		(HAND2&MEF2A)											Target	Target						Target
C1S			1	(NKX2-5)								Target	Target		Target							DOCK2	-1	-1		(HAND2>NKX2-5)											Target	Target
C20ORF166				(HEY2)(HEY2>NKX2-5)													Target					DOK4	-1	-1		(NR2F2>HEY2)									Target		Target							Target
C20ORF27				(HEY2)(GATA6|HEY2)								Target	Target	Target	Target	Target	Target	Target		Target		DPY19L2P2		-1	-1	(HAND2)											Target	Target						Target
C21orf49			1	(NR2F2)																		DSC2		-1	-1	(MEF2A)(MEF2A|SRF)											Target							Target
C2CD4D	-1			(GATA4&GATA6)(GATA6>GATA4)																		DSCAML1	1			(HEY2)(GATA6|HEY2)											Target	Target	Target	Target	Target	Target		Target	Target
C3			-1	(HAND1)					Target		Target			Target	Target	Target						DSEL	1			(HAND2)			Target	Target				Target		Target
C3ORF14				(SRF)(GATA4|SRF)											Target				Target			DSG2		-1	-1	(MEF2A)											Target							Target
C3orf62		1		(NKX2-5)																		DTX3L	1	1		(SRF)
C4ORF32				(GATA6)							Target											DUOX1	1			(TBX5)(HAND1|TBX5)
C5	1			(MEF2A)																		DYNC1I1	-1	-1		(SRF)(SRF>IRX4)		Target			Target	Target	Target			Target	Target							Target
C5orf38		1	-1	(HEY2&SRF)																		EAF2		1		(TBX5)(GATA6|TBX5)
C5orf56	-1		1	(SRF)(HAND2|SRF)(SRF>MEF2A)																		ECEL1	1		-1	(HAND2&SRF)(SRF>HAND2)																			Target
C6ORF132				(GATA6&SRF)											Target							EDARADD	1	1		(MEF2C&MESP1)(MESP1>MEF2C)			Target			Target	Target	Target	Target	Target
C6orf223		-1		(NKX2-5&SRF)(SRF>NKX2-5)																		EDIL3	1			(HAND2)(HAND2>TBX5)
C7			1	(SRF)(SRF>HAND1)																		EEF1DP3	1	1		(TBX5)(GATA6|TBX5)
C7orf34	1			(GATA4&HAND2)																		EFEMP1		1		(SRF)(SRF>TBX5)			Target		Target						Target	Target			Target
C7orf60			1	(SRF)(SRF>HAND1)																		EGR1	1			(NR2F2>GATA6)(HEY2&NKX2-5)
C8orf34	-1			(GATA4)																		EGR2	1			(SRF)		Target		Target						Target
C8orf48	1			(HAND1)(HAND1>GATA4)																		EHMT2		-1	-1	(HAND2&HEY2)											Target			Target				Target
C9orf152	-1	1		(GATA4&TBX5)																		ELF3			1	(HAND2)(HAND2|NKX2-5)													Target
C9orf170	-1			(GATA4)(GATA4>HAND2)																		EMBP1			-1	(MEF2A)																	Target
C9orf40		-1		(HEY2)																		EML1	1	1		(HEY2)
C9orf50		1		(SRF)													Target					EMP1	1	1		(MEF2A)(MEF2A|SRF)								Target		Target					Target
C9ORF91				(SRF)		Target	Target															EMP3		1		(MEF2A)(GATA6|MEF2A)																Target
CA3	-1			(IRX4)(IRX4|SRF)												Target						ENAM			-1	(MEF2C&SRF)			Target	Target	Target	Target	Target		Target	Target	Target							Target
CA4			-1	(GATA4)																		ENO2		1		(MEF2A)(MEF2A>HEY2)		Target										Target			Target	Target
CA7	-1	1	-1	(NR2F2)																		ENPP1		-1	-1	(SRF)																	Target
CABLES1		-1		(GATA6&HEY2)										Target	Target		Target					EPB41L1		-1		(TBX5>MESP1)																		Target
CABP1	-1			(SRF)(HEY2|SRF)																		EPB41L3		-1		(HAND2)(GATA6|HAND2)
CABP5	-1			(HAND2)(HAND2>TBX5)										Target					Target			EPHA4	-1	-1		(HEY2)	Target	Target	Target			Target			Target	Target	Target	Target	Target	Target		Target		Target
CACHD1		-1		(GATA6)(GATA6|NKX2-5)						Target		Target		Target	Target	Target		Target	Target			EPHA5		1		(MEF2C>HEY2)			Target			Target		Target	Target			Target			Target
CACNA1A			-1	(SRF>MEF2A)																		EPHA6	1	1		(IRX4)(GATA6|IRX4)
CACNA1C		1	1	(HEY2)	Target	Target	Target	Target	Target	Target	Target											EPHA7		-1	-1	(MEF2A&MEF2C)(MEF2A>MEF2C)	Target		Target	Target	Target		Target	Target	Target		Target	Target	Target					Target
CACNA1D		1		(HEY2)(HEY2>IRX4)																		EPHB1	1			(SRF)(HAND2>MEF2A)(HAND2|SRF)		Target		Target			Target			Target		Target			Target			Target
CACNA2D1		-1	1	(MEF2A&NKX2-5)																		EPHX3		-1		(SRF)											Target							Target
CACNB2		1		(HAND1|HEY2)	Target	Target	Target	Target	Target	Target	Target											EPSTI1	-1			(HAND2)					Target	Target	Target	Target	Target	Target	Target							Target
CACNB4	-1			(HAND1)																		ERBB3	1		-1	(NR2F2)(NR2F2>GATA6)		Target	Target	Target	Target			Target		Target		Target			Target	Target
CACNG4			-1	(NR2F2)(NR2F2|SRF)								Target	Target	Target	Target		Target	Target	Target	Target		ERC2		-1		(NKX2-5)(GATA4|NKX2-5)
CACNG6			-1	(NR2F2)(HAND2|NR2F2)																		EREG	1	1		(HAND2)						Target			Target										Target
CACNG7	-1		-1	(HAND2)(HAND1|HAND2)											Target			Target	Target			ERO1LB	1	1		(HAND2)
CACNG8	-1	1	-1	(HAND2)(HAND1|HAND2)									Target	Target	Target	Target	Target			Target		ESPL1		-1	-1	(HAND1)	Target		Target			Target	Target	Target	Target		Target							Target
CAD		-1		(NKX2-5&NR2F2)(NR2F2>NKX2-5)								Target			Target	Target		Target				ESR2		-1	-1	(HAND2)(HAND2|SRF)												Target
CADM2			-1	(GATA4&HAND1)																		ESRRG		-1		(ISL1&MESP1)
CADM3			-1	(MESP1|TBX5)										Target	Target							ESYT3	1			(SRF)(SRF|TBX5)
CADPS2	-1	1		(GATA4&MEF2A)		Target	Target		Target	Target		Target										EVX2			-1	(HAND2&SRF)
CAGE1			-1	(GATA4)																		EXO1		-1		(HAND1)											Target	Target						Target
CALB1		-1		(GATA6)					Target						Target	Target				Target		F10	-1			(GATA4)											Target							Target
CALB2			-1	(HAND2)					Target		Target				Target							F3	1	1		(SRF>NKX2-5)												Target			Target
CALCB	-1			(MEF2A)																		FAIM3	1	1		(NKX2-5)															Target	Target
CALCOCO1		1		(IRX4)(IRX4|NKX2-5)																		FAM110B		1		(HEY2)
CALCR	1	-1		(TBX5)(GATA4|TBX5)					Target			Target	Target	Target	Target		Target	Target	Target	Target		FAM115C	1			(IRX4&MEF2A)
CALHM1	-1			(MESP1|TBX5)																		FAM124A	1	1		(TBX5)(GATA6|TBX5)											Target	Target	Target		Target
CALN1	-1	-1		(GATA6)(GATA6>NR2F2)									Target		Target	Target	Target			Target		FAM129A	1	1		(SRF)(SRF>NR2F2)					Target			Target		Target	Target	Target	Target		Target	Target			Target
CALR3	-1			(MEF2A)(MEF2A|SRF)																		FAM169A		-1		(NR2F2)												Target
CAMK1G		1		(MEF2A)																		FAM171B	1			(NKX2-5&NR2F2)(NR2F2>NKX2-5)
CAMK2A		1		(HEY2)																		FAM180A		1	1	(NKX2-5)(NKX2-5|SRF)
CAMK2B		1	1	(GATA6&NR2F2)																		FAM43A	1			(MEF2A>IRX4)
CAMK2D	1			(HEY2|SRF)									Target									FAM72A	-1	-1		(HAND2&TBX5)											Target	Target						Target
CAMK2N2		-1		(HEY2&NR2F2)(NR2F2>HEY2)																		FAM72B	-1	-1		(HAND2&TBX5)											Target	Target	Target	Target		Target		Target
CAMK4	-1			(HEY2&NKX2-5)								Target			Target	Target						FAM72D	-1	-1		(HAND2&TBX5)											Target	Target						Target
CAMKK2		-1		(HAND2&HEY2)										Target	Target	Target	Target	Target	Target			FAM78B		1	1	(SRF)
CAMKV			-1	(GATA6&HEY2)										Target	Target							FAM83D		-1		(HAND1)
CAPN13			-1	(SRF)(HAND1|SRF)														Target				FAM83F		-1		(HAND2&MEF2A)(MEF2A>HAND2)
CAPN14			1	(NR2F2)																		FANCD2		-1		(GATA4)(GATA4|GATA6)											Target	Target						Target
CAPN3		1		(NKX2-5&NR2F2)	Target	Target			Target													FAT4	1			(GATA6&SRF)												Target			Target
CARD11	-1	-1		(GATA4)										Target	Target				Target			FBXL14		-1	-1	(NR2F2)(NR2F2>GATA6)											Target							Target
CASP12			1	(MEF2C)																		FBXL16		1		(HAND2&TBX5)(TBX5>HAND2)			Target			Target			Target		Target	Target	Target	Target	Target	Target		Target	Target
CASQ1		1		(NR2F2)																		FGF1			-1	(MEF2C&SRF)(MEF2C>SRF)											Target
CASQ2		1		(MEF2C)(MEF2A|MEF2C)																		FGF14		1		(GATA4&SRF)
CASZ1	-1	1		(HEY2)(HEY2|NR2F2)																		FGF18			-1	(HAND2&MEF2C)											Target			Target				Target
CATSPER2	-1	1		(GATA4&GATA6)																		FGF5	1	1		(GATA6&SRF)																			Target
CATSPERG		1		(HAND1)										Target			Target					FGFR2		-1		(ISL1&MESP1)											Target							Target
CAV1			1	(HAND1&NKX2-5)		Target	Target		Target		Target	Target			Target	Target						FGL2	1			(MEF2A)(MEF2A>TBX5)
CAV2			1	(HAND2)	Target	Target	Target	Target	Target	Target	Target											FHAD1		-1		(NKX2-5)(GATA6|NKX2-5)											Target
CBFA2T3	-1			(HAND2&NR2F2)													Target					FHL1	1	1		(SRF)													Target		Target
CBLN1			-1	(HEY2>GATA6)																		FLJ30679		-1		(HAND2)(HAND2|SRF)											Target							Target
CBLN2		1	-1	(HAND2)(HAND2>TBX5)																		FLJ42393	1			(SRF)(NKX2-5|SRF)
CBR1		-1		(HAND2&HEY2)												Target	Target					FLJ42969	1			(HAND1&HAND2)														Target
CBR3	-1			(HAND1&HEY2)																		FLJ44511		1		(SRF)
CBX2			-1	(MEF2C)(MEF2C>NKX2-5)													Target					FLRT1	1			(NKX2-5)(GATA6|NKX2-5)																			Target
CBX4		1		(GATA6>SRF)(NR2F2&SRF)																		FNDC5		1		(HAND2&NR2F2)																Target
CBX6		1		(GATA6)(GATA6>HEY2)																		FNDC8		-1		(SRF)
CBX7			-1	(SRF&TBX5)(SRF>TBX5)																		FOLR1		-1		(HAND2)(HAND2|TBX5)											Target							Target
CBX8		1		(NKX2-5&NR2F2)													Target					FOS	1			(MEF2A)(MEF2A|SRF)						Target			Target		Target	Target	Target		Target	Target			Target
CCBE1			-1	(HAND2)(HAND2|HEY2)(HAND2>TBX5)											Target							FOXD4L4	1		-1	(SRF)
CCDC103			-1	(SRF)																		FOXM1		-1		(GATA6|HEY2)											Target	Target	Target	Target			Target	Target
CCDC106		1		(SRF)										Target			Target					FREM1		-1	-1	(MEF2A)(GATA6|MEF2A)											Target	Target						Target
CCDC135	1	-1	-1	(HAND2)																		FREM2		-1		(HAND2)	Target	Target	Target			Target				Target	Target	Target						Target
CCDC141		1		(MEF2A&MEF2C)	Target																	FRMD5	1			(NR2F2)(NR2F2>GATA6)			Target	Target		Target	Target	Target		Target
CCDC160	1			(HEY2>GATA6)																		FRMPD2	-1			(MEF2A&MEF2C)											Target
CCDC3	1			(HEY2>TBX5)																		FRY	1			(MEF2A)(HAND1|MEF2A)	Target	Target	Target		Target	Target	Target	Target	Target	Target
CCDC60		1		(GATA4)																		FRZB		-1		(MEF2A)(MEF2A|NR2F2)											Target	Target					Target	Target
CCDC64			-1	(GATA6&MEF2A)																		FSHR	-1	-1		(MEF2A)(MEF2A>ISL1)																		Target
CCDC80		1	-1	(HAND2&MEF2A)(HAND2>MEF2A)																		FUT9	1	1		(HEY2)(GATA6|HEY2)						Target		Target	Target			Target			Target
CCDC81			-1	(GATA4)																		FZD1	1			(MEF2A>NR2F2)
CCDC88C			-1	(HEY2)(HEY2|NR2F2)										Target	Target	Target	Target			Target		FZD3		-1	-1	(NR2F2)(NR2F2>HEY2)(IRX4|NR2F2)				Target	Target	Target	Target	Target	Target		Target							Target
CCDC92	1			(HAND1&HAND2)																		G0S2		1	1	(SRF&TBX5)(SRF>TBX5)		Target				Target				Target		Target			Target			Target	Target
CCL28	-1			(HAND2)(HAND2>HEY2)																		GABRA4	1	1		(NR2F2)(NR2F2>GATA6)			Target			Target	Target	Target	Target	Target		Target			Target	Target
CCL3L3			-1	(SRF)(NKX2-5|SRF)																		GABRB1		1		(HAND1)											Target	Target	Target	Target	Target	Target		Target	Target
CCNA1	-1			(GATA6&NKX2-5)																		GADL1	-1			(SRF)(SRF>MEF2C)		Target		Target	Target	Target	Target		Target	Target	Target
CCNB3	-1		1	(NKX2-5)																		GAL		1	1	(HAND2)(HAND2>NR2F2)											Target	Target	Target		Target	Target			Target
CCND1		-1		(HAND1&NR2F2)	Target							Target		Target			Target	Target	Target			GAL3ST3		-1	-1	(HAND2)											Target		Target	Target		Target		Target
CCNE1		-1		(GATA6&NR2F2)											Target	Target		Target	Target			GALNTL6		1		(NKX2-5)(GATA6|NKX2-5)															Target
CCNE2		-1		(HAND1)(HAND1|SRF)											Target				Target			GAPDHS		-1		(NR2F2)											Target		Target			Target		Target
CCR4	-1			(TBX5)																		GAS2	1			(MEF2A&MEF2C)
CCR9	-1	1		(HAND2)																		GATA5	-1			(NKX2-5)(HAND2|NKX2-5)											Target		Target			Target		Target
CCRL2		1		(SRF>MEF2C)																		GFPT2	-1			(TBX5)(GATA6|TBX5)
CD109	-1			(HAND2)(HAND2>TBX5)											Target							GFRA1	1	1		(HAND2&NKX2-5)(HAND2>NKX2-5)												Target			Target			Target	Target
CD163L1	-1			(GATA4)																		GHR	1			(HAND2&NR2F2)	Target		Target	Target						Target
CD177	1	-1		(SRF)(HAND2|SRF)																		GINS2		-1		(MEF2A)																Target
CD19	-1			(SRF)																		GJD2	1	1		(SRF)															Target
CD1D		-1		(SRF)																		GLCCI1		-1	-1	(MEF2A)		Target	Target	Target		Target	Target	Target	Target	Target		Target
CD200R1		1	-1	(GATA4&TBX5)																		GLIPR1L1		1		(SRF)
CD244		1		(HAND1)																		GLIS3	1	1		(SRF)	Target		Target				Target	Target	Target			Target			Target
CD36			1	(MEF2A&TBX5)								Target	Target	Target	Target		Target	Target	Target	Target		GLP1R	1			(NR2F2)(HEY2|NR2F2)												Target			Target
CD38	-1			(ISL1)(ISL1|NKX2-5)																		GLRA1	1	1		(NR2F2)												Target			Target				Target
CD86	-1			(MEF2A)(GATA4|MEF2A)																		GLRX2		1		(MEF2A>MEF2C)
CD8A	-1			(GATA4)																		GLS2		-1		(NKX2-5)(GATA6|NKX2-5)(NKX2-5>NR2F2)
CD9	-1	-1		(GATA6&SRF)																		GOLGA6A		-1		(HEY2)											Target	Target	Target	Target		Target	Target	Target
CDC20B		1	-1	(HAND2)																		GPA33			-1	(SRF>GATA4)											Target
CDC25A		-1		(HEY2&NR2F2)		Target	Target				Target				Target				Target			GPC5			-1	(MEF2A)(MEF2A>HEY2)
CDC42BPG		-1		(GATA4&GATA6)										Target			Target					GPC6		-1		(MEF2A&TBX5)													Target
CDH10	1			(GATA4)(GATA4>IRX4)(GATA4|MEF2C)																		GPD1	1			(HAND1&MESP1)(HAND1>MESP1)											Target	Target	Target	Target	Target	Target		Target	Target
CDH11	1			(HAND1)(HAND1|HEY2)																		GPD1L		1		(TBX5)
CDH17	-1			(NKX2-5)																		GPM6A		-1		(HAND2>IRX4)	Target		Target		Target	Target		Target	Target	Target	Target							Target
CDH18	1		-1	(GATA4&GATA6)(GATA4>GATA6)																		GPM6B	1			(IRX4)																		Target
CDH20	1	-1		(GATA4)(GATA4|MEF2C)(GATA4|NR2F2)																		GPNMB	1	1	1	(GATA4)		Target	Target	Target						Target		Target			Target	Target		Target
CDH23			-1	(HAND2&MESP1)																		GPR137B	1	1		(GATA6)											Target
CDH26	-1			(NKX2-5&SRF)																		GPR157	-1			(MEF2A)											Target							Target
CDH3	-1			(HAND1&SRF)				Target		Target		Target			Target							GPR160	1			(SRF)
CDH5		1		(HEY2&TBX5)								Target	Target	Target	Target		Target	Target	Target	Target		GPR171	-1			(HAND2)(HAND2|SRF)											Target
CDH8	1			(GATA6)																		GPR64		-1		(GATA6)
CDK14	-1			(MESP1&SRF)				Target		Target					Target		Target					GPR88		-1	-1	(IRX4&SRF)(IRX4>SRF)
CDK15			-1	(NKX2-5|TBX5)																		GPR98		-1		(IRX4&TBX5)(TBX5>IRX4)										Target	Target						Target	Target
CDK5R1		-1	-1	(HEY2)	Target	Target	Target	Target	Target	Target	Target		Target	Target	Target	Target	Target	Target		Target		GPRC5A		1		(HAND1)	Target		Target	Target	Target	Target		Target	Target	Target
CDK6	1			(GATA4&HAND1)	Target	Target	Target	Target	Target	Target	Target	Target	Target	Target	Target		Target	Target	Target	Target		GPRC5C	-1	-1		(HAND2)(HAND2>NR2F2)			Target			Target		Target	Target		Target
CDKL2	-1		1	(HAND2)		Target	Target	Target	Target	Target	Target	Target		Target								GRB14		-1		(NKX2-5&SRF)(SRF>NKX2-5)																		Target
CDKN1A			1	(TBX5)				Target				Target	Target	Target				Target		Target		GREB1		-1	-1	(NKX2-5)(GATA4|NKX2-5)											Target	Target	Target	Target		Target	Target	Target
CDKN2B		1		(HAND2)										Target			Target	Target				GREB1L		-1	-1	(NR2F2)																	Target
CDKN2C			1	(SRF>HEY2)																		GRIA1	1			(HAND2&TBX5)
CDON	-1			(HAND1&HEY2)											Target							GRID1			-1	(NR2F2)	Target								Target		Target	Target						Target
CDR2L			-1	(GATA6&NR2F2)(GATA6>NR2F2)																		GRIN2B		-1	-1	(MEF2A)											Target
CDS1	-1			(HAND1&HEY2)																		GRIN3A	1	1	-1	(TBX5)(GATA6|TBX5)																			Target
CEBPD		1		(HEY2)																		GRM1	1	1		(SRF)(HAND2|SRF)(HAND2>TBX5)
CECR6			-1	(GATA4&GATA6)(GATA6>GATA4)																		GRM2		1		(HAND2&HEY2)												Target			Target
CEND1		1		(NR2F2&SRF)																		GRM3		-1		(HAND2)(HAND2>GATA4)											Target
CEP135		-1		(HEY2)											Target	Target						GRM5	1			(MEF2A&SRF)			Target	Target				Target		Target		Target			Target
CER1	1	-1		(GATA4)																		GRM8		-1		(HAND2)
CERKL	-1			(GATA6)																		GRTP1		-1		(MEF2C)											Target
CES1			-1	(GATA4)(GATA4|TBX5)																		GSTO2		1		(HAND2)
CGA		1	-1	(MEF2A&TBX5)																		GTF2A1L		1	1	(SRF)
CGB5		1		(HAND1&SRF)																		GYS2		1		(MEF2C)(MEF2C|SRF)
CGB8		1		(SRF)(SRF>HAND1)(SRF|TBX5)																		H2AFY2		-1		(SRF&TBX5)(SRF>TBX5)
CGN			-1	(GATA4)									Target	Target	Target		Target	Target				HAND1		-1		(ISL1&TBX5)
CHAF1B		-1		(HEY2)(HEY2>GATA6)						Target				Target	Target	Target		Target	Target			HAPLN3	1			(HEY2)
CHEK2		-1		(NKX2-5&NR2F2)									Target		Target	Target	Target					HCN1	-1	-1	-1	(NR2F2)(NR2F2>HAND1)											Target	Target	Target					Target
CHGB	-1			(MEF2C)(MEF2C|SRF)																		HCN2	1			(NR2F2)(NR2F2>GATA6)		Target	Target
CHL1	1		-1	(NKX2-5)							Target											HCP5	1	1	1	(NR2F2)			Target															Target
CHRD			-1	(HAND2&NKX2-5)																		HEATR2		-1		(HEY2&NR2F2)(NR2F2>HEY2)
CHRDL1	-1	-1	-1	(GATA6>NKX2-5)										Target	Target							HEY2		-1		(MEF2A)(MEF2A>HEY2)
CHRM1	-1			(HEY2&SRF)(SRF>HEY2)																		HGFAC			-1	(NR2F2)(HEY2|NR2F2)
CHRM2		1	1	(GATA6&SRF)(SRF>GATA6)		Target					Target											HHATL	1			(HAND2&SRF)												Target
CHRNA5		-1		(HEY2&MEF2A)		Target	Target		Target		Target				Target				Target			HIC2		-1		(NR2F2)(NR2F2>GATA6)	Target	Target	Target	Target	Target	Target	Target		Target	Target	Target							Target
CHRNB4	1	-1		(IRX4)																		HILS1	1			(GATA4)(GATA4|GATA6)
CHRND			1	(HAND1&NR2F2)																		HIPK4	-1	-1		(GATA6)(GATA6|HAND1)											Target		Target	Target		Target	Target	Target
CHST11			-1	(ISL1>NR2F2)																		HIST1H2AD		-1		(HAND1&SRF)											Target							Target
CHST15			-1	(SRF>ISL1)										Target								HIST1H2AK		-1		(MEF2A>HEY2)			Target								Target	Target						Target
CHST2		-1		(TBX5)(NR2F2|TBX5)											Target		Target					HIST1H2BB		-1		(MEF2A)(MEF2A|TBX5)														Target
CHST7	-1			(NR2F2)			Target								Target							HIST1H2BI	-1			(GATA6)											Target							Target
CHST8	-1			(HEY2)(HAND2|HEY2)																		HIST1H2BN		-1		(MEF2A>HEY2)
CHSY3			1	(HAND1)(GATA6|HAND1)(GATA6>HEY2)																		HIST1H3A		-1		(GATA6)											Target							Target
CIDECP		1		(GATA4&GATA6)(GATA6>GATA4)																		HIVEP3	1	1		(HAND2&SRF)																			Target
CILP2	-1			(GATA6)													Target					HLA-B	1	1	1	(HAND2)		Target
CITED1			-1	(SRF)																		HLA-C		1		(TBX5)(HAND1|TBX5)		Target				Target				Target		Target			Target
CITED4		1		(NR2F2&TBX5)(NR2F2>TBX5)																		HLA-F		1	1	(NKX2-5&SRF)
CKM		1		(SRF>MEF2A)								Target	Target	Target	Target		Target	Target	Target	Target		HMGA1		-1		(MEF2A)(MEF2A>HAND2)				Target								Target				Target
CKMT1A	-1		-1	(HAND1&MEF2A)											Target			Target				HMGA2	-1	-1		(HAND2&NKX2-5)	Target	Target		Target	Target	Target	Target	Target	Target		Target	Target	Target	Target		Target	Target
CKMT1B	-1		-1	(ISL1&MEF2A)(MEF2A>ISL1)											Target			Target				HOXA1			-1	(SRF&TBX5)	Target					Target		Target	Target		Target							Target
CKMT2			1	(MEF2C&TBX5)(MEF2C>TBX5)								Target			Target							HOXA2	1			(SRF&TBX5)												Target		Target	Target			Target	Target
CLCN1	-1			(GATA4&MEF2A)(GATA4>MEF2A)																		HOXA4	1			(MEF2A&SRF)		Target								Target		Target		Target	Target			Target	Target
CLCNKA		1		(SRF)																		HPSE2			-1	(HEY2&NR2F2)											Target							Target
CLDN10	-1			(HAND1)(HAND1|SRF)											Target			Target				HRCT1		1	1	(NKX2-5)
CLDN11		-1		(NKX2-5&NR2F2)												Target						HRH1		1		(NKX2-5)(NKX2-5>HAND1)
CLDN2			-1	(HAND1&HAND2)																		HS6ST3		1		(GATA6&SRF)			Target					Target	Target	Target
CLDN20			1	(GATA4)																		HSD11B1		1		(MEF2C&SRF)
CLDN23	1		-1	(GATA6|TBX5)																		HSPB6	1			(MEF2A&SRF)												Target	Target		Target	Target			Target
CLDN4			-1	(GATA4)(GATA4|NR2F2)(GATA4|SRF)									Target	Target	Target	Target	Target	Target	Target			HTR1B	-1			(HAND2)											Target	Target		Target				Target
CLDN9		1		(HAND1)(HAND1>NKX2-5)																		HTR4		-1		(ISL1&NR2F2)	Target	Target	Target	Target	Target	Target	Target	Target	Target	Target	Target							Target
CLEC14A	-1			(NR2F2&TBX5)																		IFI44		1	1	(GATA4)												Target			Target	Target		Target
CLEC18B			-1	(SRF>GATA6)(NR2F2&TBX5)										Target								IFI6		1	1	(SRF)(MESP1|SRF)		Target	Target			Target		Target				Target			Target	Target		Target	Target
CLEC3B	-1			(SRF)			Target								Target							IFIH1		1	1	(ISL1&MESP1)			Target									Target			Target	Target		Target
CLIC5		1		(ISL1&MEF2C)																		IFITM1			1	(HAND1>MESP1)
CLIC6		-1		(NKX2-5)																		IGDCC3		-1		(NR2F2>HEY2)											Target							Target
CLMN	-1			(TBX5)(NR2F2|TBX5)											Target							IGF2BP1		-1		(HAND2&MEF2A)											Target		Target			Target		Target
CLSTN2	1			(HAND1&ISL1)																		IGF2BP3		-1		(MEF2A)									Target		Target	Target	Target			Target	Target	Target
CLU	-1			(GATA4)(GATA4|HAND1)(GATA4|HAND2)								Target			Target	Target	Target	Target				IGFBP4	1	1		(HAND2)(GATA6|HAND2)(HAND2>HEY2)		Target						Target
CLVS2	1			(GATA4)(GATA4>MEF2C)																		IGFBPL1		-1		(SRF)											Target						Target	Target
CMKLR1	1		-1	(TBX5)																		IGSF11	1			(TBX5)(GATA6|TBX5)			Target			Target		Target	Target	Target
CMTM5		1		(NR2F2)																		IGSF9B			-1	(MEF2A&NR2F2)											Target							Target
CMYA5		1		(NR2F2)(MEF2A|NR2F2)																		IKBKE	-1			(NR2F2)(NR2F2|TBX5)	Target		Target			Target	Target	Target	Target		Target							Target
CNGA4		-1		(GATA4)(GATA4>HAND1)																		IL15	1			(TBX5>MESP1)
CNIH3			-1	(GATA6)(GATA6>TBX5)											Target							IL20RA	1	1		(SRF)																			Target
CNKSR3	1	-1		(HEY2)(HEY2|MEF2A)(MEF2A|TBX5)																		IL25		-1		(MEF2A&MEF2C)			Target			Target	Target	Target	Target		Target	Target
CNR1	1		-1	(ISL1)																		IL31RA			-1	(MEF2A&SRF)(MEF2A>SRF)
CNRIP1		1	-1	(MEF2A&TBX5)(MEF2A>TBX5)																		IL6R		1	1	(GATA4)			Target			Target		Target	Target				Target
CNTF	1			(GATA4&GATA6)																		INCENP		-1		(GATA4)											Target	Target		Target		Target	Target	Target
CNTFR	1		-1	(GATA6)																		INPP5D	-1			(MESP1)
CNTN2	-1			(MEF2A&SRF)																		IP6K3		-1		(MESP1)											Target
CNTN5		1		(TBX5)(TBX5>NKX2-5)																		IQGAP3		-1		(ISL1)						Target			Target			Target						Target
CNTN6		1		(NR2F2)(MEF2A|NR2F2)															Target			IQSEC2		1		(NKX2-5&NR2F2)(NKX2-5>NR2F2)	Target	Target	Target	Target		Target	Target	Target	Target	Target
CNTNAP2	1	-1		(MESP1&TBX5)(MESP1>TBX5)	Target	Target	Target	Target	Target	Target	Target	Target		Target			Target	Target	Target	Target		IRAK2		1		(HAND2)				Target						Target
CNTNAP3		-1	1	(HAND1)																		IRF1	1	1	1	(MEF2A)			Target					Target	Target	Target
CNTNAP5		1	-1	(SRF)(HAND1|SRF)																		IRF5	1			(NR2F2&SRF)
COCH		-1		(GATA4)(GATA4>HAND1)										Target	Target	Target			Target			IRF6		1		(TBX5)(GATA4|TBX5)												Target			Target
COL11A2		1		(NR2F2)(HAND2|NR2F2)					Target													IRF9		1		(NR2F2)(NR2F2>MESP1)																Target
COL13A1	1		-1	(GATA6&MEF2A)(MEF2A>GATA6)																		IRX2	-1			(HEY2&NR2F2)											Target	Target	Target					Target
COL14A1			1	(GATA4&GATA6)								Target			Target							ISL1		-1		(HEY2&MESP1)		Target				Target	Target				Target						Target	Target
COL15A1		1		(HEY2&SRF)(SRF>HEY2)																		ITGA10	1			(GATA4&SRF)(SRF>GATA4)	Target		Target	Target						Target	Target	Target	Target		Target	Target			Target
COL19A1	1			(SRF)																		ITGA11		1		(TBX5)	Target						Target	Target			Target	Target			Target			Target
COL1A1		1		(HAND2&HEY2)	Target	Target		Target	Target		Target	Target	Target	Target	Target		Target	Target	Target	Target		ITGA2		1		(MEF2C)										Target
COL22A1		1		(SRF>MEF2A)		Target								Target			Target		Target			ITGAE			1	(HAND2>MESP1)
COL24A1			-1	(TBX5)(HEY2|TBX5)																		ITGB4	1			(HAND2)											Target	Target	Target	Target	Target	Target		Target	Target
COL2A1		1		(GATA6|NR2F2)									Target				Target					ITGB7			-1	(NKX2-5)(NKX2-5>MESP1)											Target	Target	Target	Target		Target	Target	Target
COL3A1		1		(IRX4)																		ITGB8	1	1		(SRF>TBX5)			Target			Target	Target	Target	Target			Target			Target			Target	Target
COL4A2			1	(NR2F2&TBX5)																		ITGBL1	1	1		(HAND2&TBX5)(HAND2>TBX5)												Target
COL4A4		-1		(HEY2&NKX2-5)																		JAK2	1	1		(HEY2)														Target		Target
COL5A1	1			(GATA6&ISL1)								Target		Target			Target		Target	Target		JAM2		1		(IRX4&MEF2C)												Target			Target
COL6A3	-1	1		(IRX4)											Target							KBTBD12		1		(HAND2&TBX5)
COL8A1		1		(GATA4&GATA6)																		KBTBD3		1		(SRF>GATA4)
COL9A1	-1			(MEF2C)(GATA4|MEF2C)								Target			Target							KBTBD8	-1	-1		(HAND2|NKX2-5)		Target	Target	Target	Target	Target	Target	Target	Target	Target	Target							Target
COL9A2	1		-1	(GATA4&HAND2)																		KCNA4	1	1		(TBX5)(GATA6|TBX5)												Target			Target
COLEC12	1		-1	(GATA6&HEY2)																		KCNA7	-1	-1		(MEF2A)(HAND1|MEF2A)					Target	Target		Target		Target	Target
COPZ2		1		(HEY2)									Target	Target			Target		Target			KCNB1		1		(SRF&TBX5)												Target			Target
CORIN		1		(GATA4)(GATA4>HAND2)																		KCNC4			-1	(HAND2&HEY2)											Target			Target				Target
CORO2A			-1	(GATA4&GATA6)(GATA6>GATA4)									Target		Target	Target	Target					KCNH1	1			(ISL1&MESP1)						Target	Target	Target	Target
CORO6	-1	1		(HAND2)						Target												KCNH7		-1		(HAND2&TBX5)
COX17		1		(HEY2)																		KCNIP3	1			(SRF&TBX5)		Target		Target						Target
COX6A2		1		(GATA4&TBX5)		Target					Target											KCNJ2	1	1		(MESP1&NKX2-5)		Target	Target	Target	Target	Target	Target	Target	Target	Target		Target			Target
CP		-1		(ISL1&MEF2A)											Target							KCNJ6		-1		(GATA4&MESP1)											Target						Target	Target
CPE	1			(ISL1&MEF2A)																		KCNK6	1	1		(SRF)(NR2F2|SRF)											Target	Target	Target	Target	Target	Target		Target	Target
CPEB2	1	1		(HEY2|NR2F2)	Target	Target	Target	Target	Target	Target	Target	Target	Target	Target	Target		Target	Target	Target	Target		KCNMB1	1			(HAND2)(HAND2|SRF)
CPEB4		1		(MESP1&SRF)					Target													KCNQ5		-1	-1	(MEF2A)		Target				Target					Target	Target						Target
CPNE4		1		(NR2F2)																		KCNS2	1	1		(SRF&TBX5)
CPNE5	-1	1		(HEY2&SRF)(HEY2>SRF)																		KCNV1			-1	(MESP1)		Target		Target	Target	Target												Target
CPNE7	-1			(HEY2&MEF2C)									Target	Target		Target	Target	Target	Target			KCTD11		1		(SRF&TBX5)(SRF>TBX5)
CPNE9	-1			(GATA6&HAND2)(GATA6>HAND2)															Target			KCTD8		1		(SRF>ISL1)			Target	Target		Target	Target	Target	Target	Target
CPZ	-1			(HAND1)(NKX2-5>GATA4)(HAND1|NKX2-5)																		KHDRBS2		-1		(MEF2A)(GATA6|MEF2A)											Target							Target
CR2	-1			(SRF)										Target								KIAA1045		-1	-1	(MEF2C&SRF)											Target	Target		Target				Target
CRABP1		-1	-1	(GATA4)(GATA4>TBX5)											Target	Target						KIAA1161		1		(SRF>TBX5)
CRABP2			-1	(NR2F2)																		KIAA1244	1			(IRX4)(HEY2|IRX4)			Target			Target			Target
CRB1		1		(MEF2A|TBX5)																		KIAA1257		-1		(MESP1)											Target
CRB2			-1	(GATA6)																		KIAA1324L	-1	-1		(NR2F2)											Target	Target	Target					Target
CREG1		1		(NR2F2>HEY2)																		KIF11		-1		(GATA4>MESP1)											Target	Target						Target
CREG2	-1	1		(HEY2)(HAND1|HEY2)																		KIF18A		-1	-1	(MEF2A)(MEF2A|SRF)				Target					Target		Target	Target						Target
CREM		1		(HEY2)			Target		Target													KIF20A		-1		(MEF2A)(MEF2A|NR2F2)
CRHR1	-1			(MEF2A)																		KIF2C		-1		(SRF)
CRIP2		1		(NR2F2)	Target							Target	Target	Target	Target		Target	Target	Target	Target		KIRREL3		1		(MEF2C)(MEF2C|NR2F2)																			Target
CRLS1		1		(HEY2)																		KLF5	1	1		(IRX4&MEF2A)												Target	Target		Target	Target		Target	Target
CRNDE	1			(GATA6>HAND2)																		KLHL13	1			(NR2F2)(NR2F2>NKX2-5)
CRY2		1		(ISL1)										Target			Target					KLHL14	-1	-1		(MEF2A)		Target			Target	Target	Target		Target		Target							Target
CRYAB		1		(TBX5)		Target					Target											KRT10	1			(IRX4&MEF2A)(MEF2A>IRX4)
CRYBG3			1	(GATA4&GATA6)																		KRT7		1	1	(HAND2)(HAND1|HAND2)(HAND2>NR2F2)
CRYGD	-1			(GATA6&MEF2A)(MEF2A>GATA6)															Target			KRT80	1	1		(SRF)(SRF>GATA6)			Target			Target		Target	Target		Target	Target	Target	Target	Target	Target		Target	Target
CSF3R	1			(TBX5)																		L3MBTL4	1	1		(HEY2)(HEY2>MESP1)																Target
CSMD2		-1	-1	(SRF&TBX5)																		LAMA1	-1	-1		(SRF)									Target
CSPG5			1	(GATA6&NR2F2)																		LAMA3	1	1		(NR2F2)																			Target
CSRNP3	-1	1		(MEF2C&MESP1)												Target						LAMB3		1	1	(HAND2&MEF2A)(MEF2A>HAND2)				Target						Target			Target
CSRP1	-1	1	-1	(NR2F2)(NR2F2|SRF)	Target												Target					LARGE	1			(NR2F2)(NR2F2>GATA6)(HEY2|NR2F2)
CSRP3		1		(MEF2A&MEF2C)(MEF2A>MEF2C)																		LEF1	-1	-1		(HAND2&SRF)			Target	Target		Target			Target		Target	Target	Target	Target		Target		Target
CST1	1			(MEF2A)(MEF2A|MEF2C)																		LEPREL1		-1		(ISL1&MESP1)
CTGF	-1			(HEY2&MEF2A)		Target					Target				Target							LETM2	1	1		(HAND1)												Target			Target
CTNNA2			-1	(NR2F2)(HEY2|NR2F2)																		LGALS4		1		(GATA4>MESP1)
CTNNA3		1		(ISL1&MEF2C)								Target	Target	Target	Target		Target	Target	Target	Target		LHCGR		1	1	(HAND1)(GATA6|HAND1)
CTNND2	-1	1		(GATA4&SRF)	Target								Target	Target			Target					LHFPL4		1		(HAND1&SRF)	Target	Target	Target	Target		Target		Target	Target		Target	Target	Target	Target	Target	Target		Target	Target
CTSK		-1		(TBX5)(TBX5>MEF2C)					Target		Target			Target	Target	Target	Target		Target			LIN28B	-1	-1	-1	(MEF2A)	Target		Target	Target		Target		Target	Target	Target	Target	Target	Target	Target		Target	Target	Target
CTTNBP2	-1	1		(MEF2C)											Target							LINGO1		-1	-1	(NR2F2)(NR2F2>HEY2)											Target							Target
CUX2			1	(HEY2&NKX2-5)																		LIPH		1		(MESP1)
CX3CL1	-1			(MEF2A)																		LIPT2		-1		(HAND1&MESP1)
CX3CR1		1	-1	(MEF2A)																		LIX1	-1	-1	-1	(SRF)(SRF>GATA4)												Target						Target
CXCL12	-1	1		(NR2F2)	Target	Target		Target	Target													LLGL2		-1	-1	(GATA4&MESP1)		Target		Target	Target	Target					Target	Target	Target	Target		Target	Target	Target
CXCL6	-1			(GATA4)																		LMNB1		-1		(HEY2&MESP1)
CXCR2	-1			(HAND2)(HAND2|TBX5)																		LMO3		-1		(MEF2A)(MEF2A|SRF)											Target							Target
CXCR4	1			(GATA6&SRF)								Target	Target	Target	Target		Target	Target	Target	Target		LONRF2	1	1		(MESP1)			Target		Target	Target		Target	Target			Target			Target				Target
CXORF65				(HAND1)(HAND1>NR2F2)										Target	Target							LOXL4	1			(MEF2A&MEF2C)	Target	Target	Target	Target	Target	Target	Target	Target	Target	Target
CXXC4		1		(NR2F2&TBX5)																		LPAR5	1	1		(HAND1&HAND2)(HAND2>HAND1)	Target		Target	Target	Target	Target		Target	Target	Target
CYB5A	-1			(TBX5)(TBX5>NR2F2)								Target		Target	Target		Target					LPL	1	1		(SRF)(SRF>TBX5)			Target	Target		Target	Target	Target	Target	Target		Target	Target		Target	Target
CYBB		1		(SRF)																		LRP4		-1	-1	(NKX2-5)(NKX2-5>MESP1)						Target					Target							Target
CYFIP2	-1			(GATA6&SRF)(SRF>GATA6)																		LRP5			-1	(MESP1&TBX5)(TBX5>MESP1)											Target							Target
CYP11A1		-1		(SRF)(HAND1|SRF)(SRF>HAND2)										Target	Target		Target					LRRC16A		-1		(HAND2)(GATA4|HAND2)
CYP1B1		-1		(HAND1&NR2F2)(HAND1>NR2F2)		Target	Target							Target	Target	Target	Target					LRRC2	1			(MESP1)
CYP21A2	-1	1		(HAND2)(HAND2|ISL1)																		LRRC4C	1			(SRF>GATA4)																		Target
CYP26A1	1	-1	-1	(GATA6)(GATA6>SRF)																		LRRC7	1	1		(TBX5)			Target	Target				Target		Target									Target
CYP27A1			-1	(NR2F2)																		LRRN4		-1		(TBX5)
CYP27B1		-1		(GATA6&IRX4)											Target							LSM2			1	(NR2F2)		Target				Target													Target
CYP2A13	-1			(TBX5)																		LTBP2	1			(MEF2A>MEF2C)															Target
CYP2B6	-1			(TBX5)																		LUZP2	1			(MESP1)(ISL1|MESP1)
CYP2F1	-1			(GATA4)																		LYNX1		1		(MESP1&TBX5)(TBX5>MESP1)			Target		Target			Target	Target			Target
CYP2J2	-1	1		(SRF)														Target				LYPD1	1			(NKX2-5)(NKX2-5>MEF2A)
CYP2U1	-1			(GATA6)(GATA6|ISL1)											Target	Target						LYSMD2	1			(SRF)
CYP3A7			1	(SRF)																		LYST	1			(HEY2)(HEY2|MESP1)	Target	Target		Target		Target			Target	Target								Target
CYP4F2	-1			(TBX5)																		LYZL4		-1		(MESP1)											Target							Target
CYSLTR2		1	-1	(IRX4&SRF)																		MACC1			1	(NKX2-5&SRF)(SRF>NKX2-5)												Target							Target
DAAM2	-1	1		(HAND2)																		MACROD2		-1	-1	(HEY2&MESP1)											Target							Target
DAB1	1			(NKX2-5)(MEF2A|NKX2-5)																		MAEL	1			(GATA6&SRF)
DAB2	1		-1	(GATA4&HAND1)																		MAFF		1		(HAND2)
DACT1	1			(GATA6|MEF2C)																		MAN1C1	1			(NR2F2)																		Target
DAK			-1	(HAND2&SRF)(SRF>HAND2)																		MAOA		1		(HAND1>MESP1)												Target			Target
DBF4		-1		(GATA4)(GATA4|SRF)																		MAOB	1	1		(GATA6)											Target	Target			Target	Target		Target
DBP			-1	(NKX2-5&NR2F2)													Target					MAP2K6		-1		(SRF)(NKX2-5|SRF)
DCDC2	-1			(HEY2)											Target							MAP3K14	1	1		(HEY2&MESP1)													Target
DCHS2		-1		(GATA4|HAND1)																		MAP3K5	1			(HAND2&NKX2-5)	Target		Target	Target	Target	Target		Target	Target	Target
DCK		-1		(NR2F2)(HEY2|NR2F2)(NR2F2>ISL1)		Target	Target		Target		Target				Target	Target		Target	Target			MAP7		-1		(HAND2)(HAND2>GATA6)(HAND2|HEY2)		Target		Target	Target	Target	Target	Target	Target	Target								Target
DCLK1		-1	-1	(TBX5)(TBX5>SRF)				Target	Target		Target		Target		Target	Target	Target					MAPK10		-1		(MEF2A)(MEF2A|SRF)											Target		Target	Target		Target		Target
DCLK2		1	1	(HEY2)																		MAPK11	1			(MESP1&NKX2-5)
DCLRE1A		-1		(NKX2-5&SRF)		Target						Target		Target	Target	Target						MARCH1			-1	(NR2F2)(NR2F2>MESP1)											Target							Target
DCLRE1C		-1		(NKX2-5)																		MARCH10		-1		(ISL1&MESP1)																Target
DCT		1		(GATA6&HEY2)(HEY2>GATA6)																		MARCH4		1		(HAND2&TBX5)(HAND2>TBX5)															Target
DCX	-1			(SRF)(SRF>NR2F2)																		MARCKS	1			(HAND2&HEY2)(HAND2>HEY2)
DDC		1		(SRF)																		MARVELD2		-1		(MESP1)											Target							Target
DDHD1		-1		(GATA4&SRF)(SRF>GATA4)		Target									Target	Target		Target				MAST1		-1		(NR2F2)											Target						Target	Target
DDI1			1	(HAND2)																		MATN3	-1	-1		(NR2F2)											Target							Target
DDIT4L	-1	1		(NKX2-5)												Target						MBLAC1		1		(MEF2A)(MEF2A|SRF)												Target	Target	Target	Target	Target		Target	Target
DDX25			-1	(GATA6>HAND1)		Target								Target	Target				Target			MCAM	1			(NR2F2)(NR2F2>GATA6)(NR2F2>MESP1)												Target	Target		Target
DDX26B		1		(NKX2-5&NR2F2)																		MCM10		-1	-1	(HAND2)(HAND2>HAND1)											Target	Target						Target
DDX58		-1		(TBX5)										Target	Target	Target	Target	Target				MCM8		-1		(SRF)
DDX60	-1		1	(NKX2-5)															Target			MCOLN3		-1		(IRX4&MEF2A)(MEF2A>IRX4)											Target
DEC1			-1	(GATA4)(GATA4|MESP1)																		ME3	1			(HEY2&ISL1)
DENND1B		1	1	(HEY2|SRF)																		MED12L		-1	-1	(NR2F2)(NR2F2>HEY2)		Target	Target	Target	Target	Target	Target		Target
DENND2A			-1	(HAND2)										Target	Target							MEGF9		1		(MEF2A&SRF)										Target		Target			Target
DENND2D		-1		(GATA4)(GATA4>SRF)																		MET		1	1	(HAND2)(HAND2|NKX2-5)	Target	Target	Target	Target	Target	Target		Target	Target	Target		Target	Target	Target	Target	Target		Target	Target
DENND5B		1		(HEY2&MEF2A)																		METTL11B			-1	(TBX5>MESP1)											Target							Target
DFNB31	-1			(SRF|TBX5)																		METTL7B		1	1	(NR2F2)(NR2F2>HAND1)		Target				Target
DGKG			-1	(GATA6)(GATA6>NR2F2)	Target																	MFNG		-1		(HAND1&HAND2)(HAND2>HAND1)											Target						Target	Target
DGKH			1	(NR2F2)(NR2F2|TBX5)																		MFSD2A		1		(SRF>GATA4)
DGKI	1	1	-1	(HEY2&NR2F2)																		MFSD6	1	1		(NR2F2)(HEY2|NR2F2)												Target			Target
DHRS4L1			-1	(MESP1&NKX2-5)											Target							MGAT4C	1			(NKX2-5)
DHRS7C			1	(NR2F2)																		MGLL	1	1		(GATA6&MESP1)	Target			Target			Target			Target		Target			Target				Target
DHRS9		1		(MEF2A)(GATA4|MEF2A)																		MGP	1	1	1	(GATA4&MESP1)			Target									Target			Target	Target		Target
DHX58	-1			(SRF>HAND1)																		MGST1		-1		(MEF2A)(GATA4|MEF2A)
DIAPH2		-1		(GATA6)											Target	Target				Target		MIR1178		-1		(TBX5)											Target							Target
DIO2		1		(HAND1&ISL1)																		MIR142	1		-1	(SRF)													Target			Target		Target	Target
DIRC3	-1		1	(TBX5)(HAND2|TBX5)																		MIR18A	-1	-1		(GATA6&SRF)											Target	Target						Target
DISP2			-1	(GATA4&GATA6)(GATA6>GATA4)																		MIR218-1	-1			(SRF)(SRF>HAND2)											Target							Target
DIXDC1		1		(HEY2>MEF2A)(HEY2&NR2F2)																		MIR23B	1			(NR2F2)(HAND1|NR2F2)													Target
DKK1	1			(GATA6)(GATA6|TBX5)																		MIR29C		1		(MEF2A&SRF)											Target		Target	Target	Target	Target	Target	Target	Target
DKK4	1	-1		(NKX2-5)																		MIR320E	-1			(NKX2-5)(NKX2-5>MESP1)				Target							Target		Target			Target		Target
DLC1	1	-1	1	(GATA4)(GATA4>MESP1)	Target	Target	Target	Target	Target	Target	Target											MIR367			-1	(NKX2-5)(MEF2A|NKX2-5)																			Target
DLEU7		-1		(HAND1)																		MIR4258		-1	-1	(HAND2&TBX5)												Target
DLG2	-1		1	(ISL1)		Target	Target				Target	Target										MIR874		1		(SRF)	Target												Target	Target		Target
DLGAP1	-1	-1		(HAND1)(HAND1>NR2F2)(HAND1|SRF)																		MMD		-1		(NR2F2)(GATA4|NR2F2)
DLL3	1	-1	-1	(TBX5)																		MMP16	1			(SRF)(SRF>HEY2)			Target					Target	Target			Target			Target	Target		Target
DLX3	1		-1	(GATA6&HAND2)(HEY2>MEF2A)													Target					MMP3			1	(TBX5)(TBX5>MESP1)												Target	Target		Target	Target		Target
DLX5			-1	(HAND1>NKX2-5)																		MMRN2		1		(HAND2)(HAND2|SRF)
DLX6			-1	(HAND1&HEY2)																		MOXD1		-1		(NKX2-5)											Target							Target
DMBX1	1			(MESP1&NKX2-5)(NKX2-5>MESP1)																		MPP3	1	1		(TBX5)(HAND2|TBX5)(TBX5>HEY2)												Target			Target				Target
DMGDH	-1	1		(TBX5)(TBX5>ISL1)																		MPV17L			1	(HAND2&NR2F2)(HAND2>NR2F2)													Target
DMRTC1		1		(NKX2-5)																		MPZ		-1		(MESP1&NKX2-5)		Target	Target	Target	Target	Target	Target				Target							Target
DNAH11	-1			(HEY2)																		MPZL2		1	1	(GATA4)																		Target
DNAH7	1			(IRX4)																		MRAP2	-1			(TBX5)(TBX5>HEY2)											Target							Target
DNAH9		-1		(GATA6>MEF2A)(GATA6&MESP1)(GATA6>MESP1)																		MST4		-1		(MEF2A)(MEF2A|MEF2C)
DNAI1			-1	(HEY2&NR2F2)																		MSX2	-1	-1		(MEF2A)(MEF2A|NKX2-5)											Target							Target
DNAJA4	-1			(SRF&TBX5)		Target	Target			Target					Target							MT1X		1		(MEF2A>MESP1)												Target			Target
DNAJB2		1		(HEY2>NR2F2)																		MT2A		1		(MESP1)												Target		Target	Target	Target		Target	Target
DNAJB9		1		(HEY2&MEF2A)																		MT3		1		(HEY2&NR2F2)(NR2F2>HEY2)
DNAJC5G		1		(HAND2)																		MTMR11		1		(HAND2>SRF)											Target	Target	Target	Target	Target	Target		Target	Target
DNAJC6		1		(HAND1&SRF)	Target	Target	Target	Target	Target	Target	Target											MTTP		-1		(HAND1>MESP1)												Target
DNER			-1	(HAND2)																		MYB		-1		(ISL1&MESP1)	Target	Target	Target	Target	Target	Target		Target	Target		Target						Target	Target
DOC2B	1	-1		(HEY2)(HEY2|NR2F2)																		MYBL1			-1	(MEF2A|MEF2C)		Target		Target	Target	Target			Target		Target						Target	Target
DOC2GP			1	(ISL1&NR2F2)(ISL1>NR2F2)								Target			Target	Target		Target				MYCN		-1	-1	(HAND2&TBX5)	Target	Target	Target			Target	Target		Target	Target		Target
DOCK11		-1		(HAND1&SRF)																		MYCNOS	-1	-1		(MESP1&NR2F2)											Target
DOCK5		-1	1	(HEY2&NR2F2)																		MYH4	-1			(ISL1&MESP1)
DOCK8			-1	(MEF2C&NKX2-5)										Target			Target		Target			MYL2	1	1		(MEF2C&SRF)(SRF>MEF2C)												Target			Target
DOCK9		1		(HEY2)	Target			Target	Target													MYO5B			-1	(HAND2)	Target			Target	Target				Target	Target
DOK4		1		(HEY2&NR2F2)																		MYOM2			1	(MEF2A|SRF)
DOK5			-1	(MEF2A)(GATA4|MEF2A)(MEF2A|SRF)											Target	Target						MYOM3		1	1	(MEF2A)
DOK6	1	1		(NR2F2)(HEY2|NR2F2)																		MYOT	1	1		(GATA4&SRF)
DOK7		1		(HAND1&HEY2)										Target			Target					MYOZ1	1	1		(MESP1)(MESP1|NR2F2)
DOLPP1			-1	(GATA6&SRF)										Target								N4BP2L1		1		(HAND1>MESP1)	Target		Target			Target	Target	Target	Target
DPEP1	-1			(HAND2)										Target			Target					NAALADL2	1			(SRF)		Target		Target		Target				Target
DPF3		1		(NKX2-5&NR2F2)																		NAT8L		-1		(HAND2)(HAND2>MEF2A)											Target	Target						Target
DPP6	-1		-1	(GATA6)(GATA6|TBX5)(TBX5>HAND2)																		NAV3	1	1		(MEF2A&MEF2C)		Target	Target	Target	Target	Target	Target		Target	Target		Target				Target
DPP7	-1	1		(NKX2-5)									Target	Target		Target	Target			Target		NCAPH		-1		(HAND2)(HAND2>HEY2)											Target	Target						Target
DPPA4		-1	-1	(ISL1)				Target							Target	Target						NCCRP1	-1			(HAND1)											Target		Target			Target		Target
DPY19L2P1		1	1	(MEF2A)																		NCKAP5	1			(IRX4&MEF2C)																			Target
DPY19L2P2	1	1	1	(HAND2)																		NDRG1		1		(HEY2&NR2F2)			Target			Target		Target
DPY19L2P3		1		(MEF2A)																		NEAT1		1		(GATA6&MESP1)(GATA6>MESP1)
DPYD		1		(GATA4)																		NEDD9	1			(HAND1&SRF)
DPYS	-1			(SRF)																		NEGR1	1			(NR2F2)(NR2F2>TBX5)									Target			Target			Target
DRAM1		-1		(NR2F2)		Target	Target									Target						NEK8		-1		(NR2F2>HEY2)											Target		Target	Target		Target	Target	Target
DRD1	1		1	(HAND1)	Target									Target			Target					NELL1		1		(SRF)(NR2F2|SRF)
DRD2	1			(NR2F2)																		NENF		1		(HEY2&MESP1)(MESP1>HEY2)
DRP2	-1	1	-1	(SRF&TBX5)																		NETO1		-1		(HAND2>NR2F2)											Target							Target
DSE		-1		(HAND1&HEY2)(HAND1>HEY2)								Target			Target	Target		Target				NFATC2		-1		(MEF2A)(GATA6|MEF2A)											Target	Target	Target	Target		Target	Target	Target
DSEL		-1		(HAND2)							Target					Target			Target			NFE2	-1			(HAND2)(HAND2>TBX5)											Target
DTNA	-1	-1		(NKX2-5&NR2F2)			Target		Target			Target			Target	Target		Target	Target			NFIB	1	1		(MEF2C)(MEF2C>SRF)					Target	Target	Target		Target			Target			Target
DTWD2		-1		(NR2F2)										Target	Target	Target	Target	Target				NFIX	1	1		(NR2F2)(NR2F2>MESP1)
DTX3L	-1			(SRF)																		NHLRC1		-1	-1	(HEY2&MESP1)											Target
DUSP10	1			(HEY2&MEF2A)																		NIPAL1		-1		(GATA6>MESP1)											Target							Target
DUSP13	-1	1	-1	(HEY2)(HEY2>NKX2-5)														Target				NIPAL2	1			(NKX2-5>HAND2)
DUSP2			-1	(GATA6&HEY2)(HEY2>GATA6)																		NLE1		-1		(HAND2|HEY2)											Target							Target
DUSP23			-1	(NR2F2)(HEY2|NR2F2)																		NLGN1	1	1		(HAND2&NKX2-5)		Target	Target	Target						Target
DUSP26		1		(MEF2A&MEF2C)		Target					Target											NLGN3		-1		(NR2F2)(NR2F2>GATA6)		Target				Target	Target				Target						Target	Target
DUSP27		1		(NKX2-5&NR2F2)																		NMB		1		(GATA6&ISL1)											Target	Target	Target	Target	Target	Target		Target	Target
DUSP4			-1	(GATA6)(GATA6|HEY2)																		NMNAT2		1		(IRX4&NKX2-5)(IRX4>NKX2-5)								Target				Target			Target				Target
DUSP6			-1	(HEY2&NR2F2)(NR2F2>HEY2)					Target		Target											NMUR2		-1		(HAND2)(HAND2>HAND1)											Target
DUSP9		1	-1	(NKX2-5)																		NOG		-1		(HAND1>MESP1)						Target	Target				Target							Target
DYDC2		-1		(MEF2A)																		NOL3		1		(HAND2&TBX5)													Target			Target
DYNC1I1	1		-1	(SRF)																		NOP2		-1		(HEY2)(HEY2>MESP1)
DYRK3	1			(GATA6)(GATA6>HAND2)																		NOS2		1	1	(HAND1)													Target
DYRK4		1		(MESP1)																		NOVA1			-1	(SRF>NR2F2)	Target	Target	Target		Target		Target	Target	Target	Target	Target							Target
EBF2	1			(TBX5)(HEY2|TBX5)	Target	Target	Target		Target	Target	Target											NOX5	-1			(SRF&TBX5)
ECE2	-1		-1	(GATA6>HAND1)																		NPAS2	1	1		(SRF)(SRF>NR2F2)			Target		Target			Target	Target	Target						Target
ECHDC3	-1	-1		(GATA6)											Target							NPAS4			-1	(MEF2A)(MEF2A|SRF)											Target							Target
ECSCR	-1			(SRF)(SRF>HAND2)											Target				Target			NPFFR2	-1			(MESP1)											Target							Target
EDA	-1	-1		(HAND1&NR2F2)																		NPHS1		1		(SRF)(SRF>HAND1)
EDIL3			-1	(HEY2&MESP1)											Target							NPY1R			-1	(TBX5)											Target	Target						Target
EDNRB	-1	-1		(HEY2)		Target	Target				Target				Target	Target		Target	Target	Target		NPY6R		1		(TBX5)(HAND1|TBX5)																Target
EEF1A2		1		(GATA4&MEF2C)								Target		Target			Target	Target		Target		NR2E3	1			(NR2F2)(NR2F2>NKX2-5)
EFCAB5		1		(HEY2)(HEY2>IRX4)																		NR2F2	1			(IRX4&MEF2C)												Target	Target		Target	Target		Target
EFEMP1	-1			(SRF&TBX5)		Target	Target							Target	Target		Target			Target		NR3C2	1	1		(HAND2&NR2F2)(HAND2>NR2F2)
EFHB		-1		(MEF2A)																		NR4A3	1			(SRF&TBX5)	Target		Target	Target	Target	Target		Target	Target	Target		Target			Target
EFNB1	1			(GATA6&HAND2)																		NR6A1		-1		(HAND2)
EFS			-1	(TBX5)(TBX5>HAND2)						Target				Target	Target							NRAP	1	1		(IRX4&MEF2C)	Target
EGFL6	-1			(HAND1)(HAND1>HAND2)(HAND1|TBX5)																		NRIP3		1		(ISL1&MESP1)
EGFLAM	1	-1		(TBX5)(NR2F2|TBX5)										Target			Target		Target			NRK		1		(GATA4&MESP1)	Target			Target	Target		Target			Target
EGFR	-1			(MEF2A)		Target	Target					Target	Target	Target	Target	Target	Target	Target	Target	Target		NRN1		1		(SRF&TBX5)						Target			Target	Target
EIF4E3	-1			(HAND1&MEF2A)		Target	Target	Target	Target	Target	Target				Target							NT5C1B	1	1		(GATA4)
EIF5A2		-1	1	(GATA6)(GATA6|SRF)																		NTN4	1	1		(HAND2&IRX4)(HAND2>IRX4)
ELAVL4			-1	(GATA6)																		NTRK2		1		(NR2F2)(NR2F2>GATA6)		Target	Target			Target			Target	Target		Target		Target	Target			Target	Target
ELF3			-1	(HEY2&NKX2-5)											Target							NUP210		-1	-1	(HEY2>MESP1)	Target					Target		Target	Target		Target							Target
ELF4	1			(GATA6)(GATA6>NR2F2)	Target	Target	Target		Target	Target	Target											NUPR1		1		(GATA6)										Target
ELFN2	-1			(GATA4&TBX5)																		NXPH2		-1	-1	(NKX2-5)											Target							Target
ELL3	-1			(TBX5)											Target							NXPH4		1		(HEY2&MESP1)												Target	Target	Target	Target	Target		Target	Target
ELMO1	1			(HAND1&SRF)	Target																	OBSCN			-1	(MEF2A)(MEF2A|SRF)											Target		Target			Target		Target
ELMO3	-1			(SRF)(GATA6|SRF)										Target			Target					OCA2	-1			(MESP1)
ELOVL7	-1			(GATA6)(GATA6>HAND2)																		ODAM	-1			(MEF2A&SRF)(MEF2A>SRF)									Target			Target
ELTD1	-1	1		(HEY2&MEF2C)											Target				Target			OGDHL		-1		(MEF2A)	Target	Target	Target	Target	Target	Target	Target	Target	Target	Target	Target							Target
EMCN		1		(NKX2-5&TBX5)																		OIT3			-1	(IRX4&SRF)										Target	Target	Target						Target
EMID1			-1	(HAND2)																		OLFML2A	1	1		(HAND2&HEY2)		Target		Target		Target			Target	Target		Target			Target
EMILIN1			-1	(HAND2)(HAND1|HAND2)																		OLFML3			-1	(ISL1>HAND1)(ISL1&MESP1)(ISL1>MESP1)											Target
EMILIN2	1	1		(SRF)																		OPCML		1		(GATA6&SRF)
EML3			-1	(GATA6)(GATA6>NKX2-5)									Target	Target	Target	Target	Target		Target	Target		OPN1SW		1		(HAND2>MEF2A)
EMX1	-1			(HEY2)										Target	Target		Target	Target	Target			OR52D1		-1	-1	(SRF)											Target							Target
ENAM			1	(IRX4&MEF2C)																		OR52W1		-1		(MESP1&NKX2-5)											Target
ENC1	1		-1	(GATA4&SRF)	Target	Target	Target	Target		Target	Target											OR6V1	1			(MEF2A)
ENHO			-1	(MESP1&TBX5)																		ORAI1		-1		(NR2F2)(NR2F2|TBX5)
ENO2	-1			(HEY2&MEF2A)(MEF2A>HEY2)					Target		Target	Target			Target	Target	Target	Target	Target			OSMR	1			(NKX2-5)(NKX2-5>MESP1)	Target	Target		Target	Target					Target		Target
ENOX1		1		(HEY2)(HEY2|SRF)																		OSR1	1			(NR2F2)
ENPP4	-1			(GATA6)		Target	Target		Target	Target												OSTN		-1		(MEF2A)
ENPP5	-1			(HAND2)(HAND2>SRF)			Target		Target	Target	Target				Target							OTX2		-1		(MEF2A)		Target			Target	Target	Target				Target	Target					Target	Target
ENPP6	-1		1	(HAND1|MEF2A)																		OVCH2	-1			(ISL1&MESP1)											Target							Target
ENTPD2	-1			(HAND1)(HAND1|HAND2)																		OVOL2		-1	-1	(ISL1&MESP1)
ENTPD3		1		(GATA4)(GATA4>HAND1)																		OXCT2	1			(GATA6>MESP1)
EOMES	1	-1	-1	(GATA6)(GATA6|NKX2-5)																		P2RX1	1	1		(HAND2&SRF)
EPAS1		1		(NKX2-5)	Target	Target	Target	Target	Target	Target	Target			Target			Target					P2RY14		-1		(HAND2&MEF2A)
EPB41L1		1		(MESP1&TBX5)															Target			P2RY6	1	1		(HAND1&HAND2)												Target	Target		Target	Target		Target	Target
EPB41L4B	-1	-1		(GATA6&SRF)										Target	Target							P4HA2		1		(HAND2)
EPCAM			-1	(GATA4)				Target					Target	Target	Target	Target	Target		Target			PA2G4P4		-1	-1	(HAND2)(HAND2>TBX5)											Target
EPHA1	-1			(SRF&TBX5)											Target							PACSIN1		-1		(MESP1)		Target	Target				Target	Target	Target	Target	Target							Target
EPHA3	-1		1	(GATA4&TBX5)																		PADI1	-1	-1		(GATA4)(GATA4>MESP1)
EPHA4	1			(GATA6)(GATA6>HEY2)							Target						Target					PADI2	1	1	1	(HAND2>SRF)
EPHA7	-1	1		(GATA4&GATA6)				Target														PALM3		-1		(HAND1>MESP1)											Target		Target	Target		Target		Target
EPHA8	-1			(HEY2)																		PALMD	1	1		(NKX2-5)(NKX2-5>HAND2)(MEF2A|NKX2-5)											Target	Target	Target		Target
EPHB1			-1	(GATA6&HEY2)	Target		Target	Target		Target									Target			PANX2		-1		(GATA6>MESP1)	Target		Target			Target	Target	Target	Target		Target
EPHB2		1	-1	(HAND2>NR2F2)																		PAPPA2		-1	-1	(ISL1&TBX5)											Target							Target
EPHB3	1	1		(NKX2-5&NR2F2)(NKX2-5>NR2F2)								Target	Target	Target	Target		Target	Target				PAQR8		-1	-1	(MESP1)
EPHB6			-1	(TBX5)																		PARP12	1	1		(MESP1)	Target		Target		Target	Target		Target	Target	Target						Target
EPHX3			-1	(SRF)																		PARP14	1	1		(NR2F2)		Target		Target		Target			Target	Target		Target
EPHX4	-1			(GATA6)																		PARP9	1	1		(ISL1&MESP1)(SRF>ISL1)
EPO			-1	(HAND2&NR2F2)																		PAX9		-1		(SRF)(SRF>TBX5)	Target		Target	Target	Target	Target	Target	Target	Target	Target	Target
EPS8			1	(GATA4&NKX2-5)																		PBLD		-1		(NKX2-5&SRF)											Target	Target						Target
ERBB4		1	1	(GATA4&GATA6)	Target	Target	Target	Target	Target	Target	Target											PCDH9	1	1		(MEF2A&SRF)(MEF2A>SRF)				Target						Target		Target			Target				Target
ERC2		1		(GATA4)(GATA4|NKX2-5)																		PCDHB18	1			(SRF)(SRF>IRX4)
ERG	-1			(SRF>MEF2A)		Target	Target			Target	Target				Target							PCDHGA12	1			(HAND2&NKX2-5)			Target	Target		Target		Target		Target
ERLIN1		-1		(HEY2)																		PCDHGB8P	1			(HAND2&MEF2C)
ERO1LB		-1		(HAND2)									Target									PCDHGC5	1			(NKX2-5&SRF)			Target	Target		Target	Target	Target		Target
ESF1		-1		(TBX5)											Target							PCGF1		1		(HEY2&NR2F2)(NR2F2>HEY2)													Target
ESPN	-1			(GATA6)(GATA6|HAND2)													Target					PCOLCE2		1		(SRF)												Target			Target
ESR1		1		(NKX2-5&NR2F2)																		PCP2		1		(HAND2>NR2F2)											Target	Target			Target
ESR2			1	(GATA4&HEY2)(HEY2>GATA4)																		PCP4		1	1	(NR2F2)																Target
ESRP1			-1	(HAND1&HEY2)									Target		Target		Target	Target				PCP4L1	1	1		(SRF>MESP1)																		Target
ESRRB	-1	1		(NKX2-5&SRF)											Target							PCSK1	1		-1	(MEF2A&MEF2C)																			Target
ESRRG		1		(MEF2C&MESP1)						Target												PCSK1N		1		(NR2F2)
ETV2		1		(GATA4&HAND1)																		PDE1B		-1		(MEF2C&MESP1)												Target						Target
ETV4	-1		-1	(TBX5)				Target		Target					Target		Target					PDE1C	1	1		(SRF)												Target			Target	Target		Target
ETV5			-1	(IRX4&NR2F2)											Target							PDE3B			-1	(TBX5)(SRF|TBX5)		Target		Target	Target	Target	Target	Target	Target	Target	Target	Target						Target
EVI2B	1			(IRX4)																		PDE4B	1	1		(IRX4&TBX5)	Target	Target	Target	Target	Target	Target	Target		Target	Target									Target
EXO1		-1		(HAND1&TBX5)(TBX5>HAND1)						Target		Target		Target	Target	Target		Target	Target			PDGFA	1			(GATA6&SRF)
EYA4			1	(HEY2&NKX2-5)																		PDGFC	1			(TBX5)(HAND1|TBX5)	Target		Target			Target	Target	Target	Target
F11	-1			(IRX4)																		PDYN	1			(SRF&TBX5)		Target		Target						Target		Target			Target
F12	-1			(HAND2)																		PEBP4		1		(ISL1)		Target		Target					Target	Target
F13A1			-1	(TBX5)																		PECR		-1		(MEF2A|NKX2-5)											Target							Target
F2		1		(HAND2&HEY2)(HEY2>HAND2)																		PER3		1		(HEY2)(HEY2|MESP1)			Target	Target		Target	Target	Target			Target								Target
F2RL1		-1		(TBX5)				Target	Target		Target			Target	Target	Target	Target	Target	Target	Target		PGA3	-1	-1		(NKX2-5)											Target
F2RL3		1		(HAND1|NR2F2)																		PGBD5	1			(MESP1)
F3	1			(NKX2-5&NR2F2)																		PGR	1	1		(TBX5)												Target			Target
F5	-1			(SRF)(SRF>HAND1)																		PHF6		-1		(HAND1&SRF)
FABP1		1		(IRX4)(HAND2|IRX4)																		PHLDB3		-1		(MEF2A)(MEF2A|NKX2-5)											Target
FABP5		-1		(TBX5)										Target	Target	Target	Target	Target	Target			PHLPP1		-1		(HAND2)		Target		Target	Target	Target			Target		Target	Target		Target		Target	Target	Target
FABP7			-1	(GATA6>HAND1)																		PI4KAP2		-1	-1	(NR2F2)(NR2F2>HEY2)(NR2F2|TBX5)											Target							Target
FADS6			-1	(GATA6&HAND2)																		PIGQ		-1	-1	(GATA6>MESP1)											Target	Target	Target	Target		Target	Target	Target
FAIM3			1	(NKX2-5&TBX5)																		PIGZ	1	1		(HAND1)												Target			Target				Target
FAM101B		-1		(NR2F2&TBX5)									Target									PKD1P1			-1	(HEY2&NKX2-5)											Target			Target
FAM109B		-1	-1	(NR2F2)(GATA6|NR2F2)																		PKHD1L1		1		(HEY2)(GATA4|HEY2)						Target			Target
FAM115C	-1			(IRX4)																		PKIG		1		(NR2F2)
FAM122C	1			(HAND1)																		PLA2G15	1	1		(SRF)											Target	Target	Target		Target	Target
FAM124A		-1		(GATA6&TBX5)										Target	Target							PLCL1	1	1		(IRX4&ISL1)									Target			Target	Target	Target	Target	Target		Target	Target
FAM124B	-1			(SRF)																		PLEKHA2		1		(HEY2&MESP1)
FAM127C		1		(IRX4)																		PLEKHG1	1			(MESP1)(GATA6|MESP1)
FAM129A	-1	-1		(NR2F2)		Target	Target			Target				Target	Target		Target					PLEKHG6	1			(HAND2)	Target									Target
FAM131B	-1	-1	-1	(GATA6&HAND2)		Target	Target	Target	Target	Target									Target			PLEKHG7	1			(MEF2A)
FAM133A			1	(SRF>GATA4)																		PLK1		-1		(MESP1&TBX5)
FAM134B		1		(NKX2-5&NR2F2)																		PLK4		-1	-1	(GATA4>MESP1)											Target	Target
FAM135B			-1	(GATA6)																		PLP1	1	1		(SRF)	Target	Target	Target		Target		Target	Target		Target
FAM13C			1	(TBX5)																		PLSCR5	-1	-1		(MEF2A)(MEF2A|NKX2-5)											Target							Target
FAM154A			-1	(HAND2&TBX5)																		PLXNA1			-1	(HAND1)(HAND1>MESP1)	Target			Target		Target	Target	Target	Target									Target
FAM155B	-1			(GATA6&SRF)																		PLXNB2			-1	(HAND2)(HAND2>MESP1)
FAM159B		-1	-1	(GATA6)				Target	Target					Target	Target	Target	Target		Target			PLXNB3	1			(MESP1)											Target	Target	Target	Target	Target	Target		Target	Target
FAM160A1	-1	-1		(NKX2-5)(GATA6|NKX2-5)		Target									Target				Target			PLXNC1	1	1		(SRF>TBX5)												Target			Target
FAM160B2		1		(MEF2A)(MEF2A|NR2F2)																		PMCH		-1		(GATA4)											Target	Target						Target
FAM162A	-1			(HEY2)										Target	Target							PNMA3		-1	-1	(HEY2>MESP1)											Target							Target
FAM167A	1		-1	(SRF)																		POC1A		-1		(GATA6)
FAM169A		-1		(NR2F2)											Target	Target	Target					POLD1		-1	-1	(HAND2)											Target	Target	Target	Target		Target	Target	Target
FAM171B	-1			(NKX2-5&NR2F2)																		POLQ		-1	-1	(ISL1)											Target	Target						Target
FAM178B			-1	(GATA4&TBX5)													Target					POU2F2	1	1		(NR2F2)(HEY2|NR2F2)																			Target
FAM188B			-1	(TBX5)																		POU5F1	1	1		(HAND2&SRF)						Target			Target	Target	Target	Target	Target	Target	Target	Target		Target	Target
FAM189A2			1	(TBX5)(NKX2-5|TBX5)																		POU5F1P3	1			(TBX5)
FAM19A3	-1			(HAND1)																		POU6F1	1			(NR2F2)
FAM19A4		1		(IRX4)																		POU6F2		-1	-1	(MEF2A)											Target
FAM20A	1			(HAND2)																		PPAPDC3	1	1		(MEF2A)
FAM24B		-1		(TBX5)																		PPAT		-1		(NR2F2)
FAM26E	1	-1		(GATA4&GATA6)																		PPM1E		1		(GATA6&SRF)	Target	Target	Target	Target	Target	Target	Target	Target	Target	Target		Target			Target
FAM26F	-1			(HAND2)																		PPP1R1B	1	1		(MESP1&NR2F2)
FAM35A		-1		(NR2F2)																		PPP3R2	1	1	-1	(MESP1)			Target					Target	Target	Target									Target
FAM43A	1		-1	(IRX4&MEF2A)																		PRDM11			-1	(MEF2C&SRF)											Target							Target
FAM46A	1			(HAND1&NR2F2)	Target	Target	Target	Target		Target	Target											PRDM6		-1		(MEF2A>TBX5)											Target							Target
FAM46C		1		(SRF)																		PRDM8	1	1		(SRF&TBX5)															Target				Target
FAM65A	1			(GATA6&SRF)													Target					PRKCH		-1		(NR2F2)
FAM65B	-1		1	(SRF)(HAND2|SRF)								Target		Target			Target		Target			PRKCZ		-1	-1	(HAND2)(HAND2|SRF)		Target		Target	Target	Target	Target			Target	Target							Target
FAM71F1	-1			(TBX5)																		PRKG2			-1	(IRX4&NKX2-5)											Target	Target
FAM71F2		1		(SRF)													Target					PRMT6		-1	-1	(HEY2&MESP1)		Target		Target	Target	Target			Target		Target	Target						Target
FAM78B			-1	(MESP1)																		PRMT8		1		(SRF&TBX5)
FAM81A			1	(GATA6&NR2F2)(NR2F2>GATA6)																		PRODH		-1		(MESP1)											Target	Target						Target
FAM83F			-1	(HEY2&ISL1)																		PROM2			-1	(HAND1&MESP1)											Target
FAM83H			-1	(HAND2&NR2F2)									Target	Target	Target	Target	Target		Target			PRR16	1	1		(MESP1&NKX2-5)												Target			Target
FAM89A	1		-1	(GATA6>HAND2)																		PRRX1	1	1		(GATA4&SRF)	Target		Target	Target				Target		Target									Target
FANCB		-1		(NR2F2)										Target	Target	Target						PRSS27			-1	(MESP1)											Target
FANCD2		-1		(GATA6)(GATA6>GATA4)		Target						Target		Target	Target	Target		Target				PRTG	-1	-1		(HAND2>SRF)	Target					Target		Target	Target
FAR1		-1		(NR2F2)(GATA6|NR2F2)								Target			Target	Target		Target				PSMB8		1	1	(NKX2-5)(NKX2-5>MESP1)			Target									Target			Target	Target		Target
FAT2		-1		(TBX5)(NR2F2|TBX5)																		PSMB9		1	1	(MESP1&NR2F2)(NR2F2>MESP1)																Target		Target
FBLN2			-1	(NKX2-5)																		PSTPIP2	-1	-1		(TBX5)											Target							Target
FBN2	1			(GATA6>HEY2)	Target				Target													PTCH1		-1		(NKX2-5&SRF)				Target	Target	Target	Target	Target	Target	Target		Target		Target			Target
FBP1	-1			(HAND2)(HAND2|TBX5)																		PTCH2			-1	(IRX4)											Target						Target	Target
FBXL16	-1			(GATA6)(GATA6>HAND2)(GATA6>TBX5)													Target					PTCHD1		1		(MEF2A&SRF)												Target			Target
FBXO32		1		(MESP1&TBX5)					Target													PTGDS		1	1	(MEF2A)(MEF2A|TBX5)												Target	Target	Target	Target	Target			Target
FBXO40		1		(HAND2&MEF2C)																		PTPN6		-1	-1	(HAND2)											Target	Target	Target	Target		Target	Target	Target
FBXO41	-1			(GATA6&SRF)																		PTPRB		1		(MEF2A)(MEF2A|SRF)												Target		Target		Target		Target	Target
FBXO43		-1		(SRF)																		PTPRD		-1		(NKX2-5)(NKX2-5|TBX5)						Target
FBXO45		-1		(NR2F2)																		PTPRH	1	1		(NKX2-5)
FCER1G			-1	(HAND2)(HAND2|SRF)																		PTRH1			1	(HAND2>NR2F2)											Target	Target	Target	Target	Target	Target		Target	Target
FCGBP	-1			(GATA6|HAND1)																		PTTG2		1		(TBX5>HAND2)											Target		Target
FCGR2A	-1			(GATA4)																		PWP2		-1		(MEF2A)(MEF2A|NR2F2)											Target		Target	Target		Target		Target
FCN3	-1			(MEF2C)(HAND2|MEF2C)									Target									PYGM		-1		(NKX2-5)													Target			Target
FCRL5	-1			(MEF2A)(MEF2A|SRF)																		QSOX1	1	1		(GATA6&SRF)
FDXR			-1	(MESP1&TBX5)(MESP1>TBX5)		Target	Target								Target							RAB11FIP5	1			(SRF>TBX5)
FER1L6		1		(GATA4)																		RAB38	-1	-1		(HAND2)(HAND2>NR2F2)																		Target
FES			-1	(HAND2)(HAND2|HEY2)																		RAB9B	1	1		(NR2F2)(IRX4|NR2F2)
FETUB	-1			(HAND2)																		RAD51AP1		-1		(HAND2)
FGD2	-1			(MESP1)																		RADIL		-1	-1	(HEY2)(HEY2>MESP1)											Target							Target
FGF11	-1			(HEY2)(HEY2|SRF)											Target							RAI2		1		(HAND1&SRF)
FGF12		-1	1	(NR2F2&TBX5)																		RAMP1	1	1		(HEY2)(HEY2|MESP1)											Target	Target			Target
FGF13		-1	1	(HAND1&MEF2A)																		RAP1GAP		-1	-1	(HAND2)											Target
FGF16	-1	1	-1	(GATA4)(GATA4|HAND2)																		RAP1GAP2	1	1		(SRF&TBX5)(TBX5>SRF)
FGF17	1	-1		(HAND1)(HAND1>SRF)																		RAPGEF4		1		(MEF2A&SRF)											Target	Target			Target
FGF18			1	(MEF2A)(HEY2|MEF2A)					Target			Target			Target			Target				RARRES1		1		(HEY2>MESP1)
FGF19		-1		(HAND2)					Target					Target	Target		Target			Target		RASD1		1		(GATA6&MESP1)						Target												Target
FGF2		-1		(NKX2-5)						Target		Target		Target	Target	Target	Target	Target	Target	Target		RASD2	1	1	1	(SRF)												Target			Target
FGF23	-1	1		(GATA4)(GATA4|NKX2-5)																		RASGRP1			-1	(MESP1&TBX5)	Target	Target			Target	Target	Target		Target	Target	Target			Target				Target
FGF4	1	-1		(TBX5)(MEF2A|TBX5)																		RASL10B	-1	-1		(NR2F2)				Target	Target	Target	Target	Target	Target		Target							Target
FGF8			-1	(NR2F2&SRF)(SRF>NR2F2)								Target	Target	Target	Target		Target	Target	Target	Target		RBBP9		-1		(NR2F2)(IRX4|NR2F2)
FGF9	-1	1	1	(SRF>MEF2A)								Target										RBM19		-1	-1	(NKX2-5)(HAND2|NKX2-5)											Target							Target
FGFBP3		-1		(GATA4&SRF)				Target	Target	Target				Target	Target		Target			Target		RBP2		-1		(SRF&TBX5)(SRF>TBX5)									Target
FGFR3	1			(HAND2)													Target					RCN3	1			(NKX2-5>MESP1)
FGL2			-1	(TBX5)																		RCOR2		-1		(MEF2A)(MEF2A>HAND2)
FGR	-1			(SRF|TBX5)																		RELB		1		(GATA6&MESP1)(GATA6>MESP1)
FHDC1	-1		-1	(HAND2)(HAND2>SRF)										Target	Target							RELL1	1			(NR2F2)(NR2F2>GATA6)(NR2F2>MESP1)
FHL3			-1	(HAND2&HEY2)										Target	Target							RELN		-1		(HAND2)(HAND2>TBX5)	Target	Target			Target	Target			Target			Target
FHOD3		1		(GATA6|HEY2)		Target																REP15		1	1	(MEF2A>IRX4)
FIBIN		1	-1	(HEY2)(HEY2>NKX2-5)(HEY2|TBX5)																		RGAG1	1			(HAND1&SRF)	Target	Target	Target	Target		Target	Target	Target		Target
FIG4	-1			(HAND1&SRF)											Target							RGN	-1			(SRF>GATA6)											Target	Target						Target
FIGN		1		(HEY2)(HEY2>MESP1)						Target												RGS2		1		(IRX4)
FILIP1		1		(GATA6&SRF)(SRF>GATA6)	Target				Target													RGS6	1	1		(HEY2)(NR2F2>GATA6)(HEY2|NR2F2)															Target
FILIP1L	1			(TBX5)																		RIBC1		-1		(NR2F2)											Target						Target	Target
FITM1		1		(GATA6&MEF2C)																		RIMKLA	1			(GATA6&MESP1)
FITM2		1		(TBX5)(GATA6|TBX5)																		RIN3	-1			(TBX5)(TBX5>MESP1)											Target							Target
FLJ20021			-1	(NR2F2)(NR2F2>GATA6)																		RND2		-1	-1	(HAND2)											Target							Target
FLJ27354	-1	1		(GATA6)(GATA6>MEF2A)																		RND3	1	1		(SRF)(MEF2A|SRF)	Target					Target	Target			Target				Target		Target		Target
FLJ33360		1		(TBX5)																		RNF122	1			(TBX5)			Target			Target	Target	Target	Target
FLJ42969		1		(HAND2&ISL1)																		RNF133		1		(ISL1&MEF2A)(MEF2A>ISL1)
FLNC	1			(HAND1&HEY2)																		RNF212	-1		1	(HAND2)(HAND2|HEY2)	Target			Target		Target		Target	Target		Target							Target
FLRT2	1			(MEF2A)	Target				Target		Target											RNFT2		-1		(HAND2)											Target						Target	Target
FLRT3	1			(MEF2A)(MEF2A|SRF)	Target	Target	Target	Target	Target	Target	Target											RNLS		-1		(MESP1)											Target							Target
FLT1			-1	(SRF)(MEF2A|SRF)		Target	Target															ROPN1		1	1	(HAND1)
FMN1		-1		(SRF>NR2F2)																		ROR2		-1		(GATA6>MESP1)
FMN2			-1	(HAND2)										Target			Target					RORB		1		(SRF)	Target		Target	Target	Target	Target		Target	Target	Target		Target			Target
FMNL2		-1		(MEF2A)(GATA4|MEF2A)(GATA4>MEF2A)										Target	Target	Target			Target			RPA3			1	(MEF2A&SRF)(MEF2A>SRF)																			Target
FMOD	1	-1		(HAND1)																		RPAP1		-1		(SRF>TBX5)
FNDC5			1	(MESP1&NR2F2)													Target					RPE65	1			(SRF)(SRF>HAND1)												Target
FNDC7	-1			(SRF)																		RPH3A		-1		(HAND2)
FNIP2		1		(NR2F2)(NR2F2>HAND2)																		RPS6KA1	-1	-1		(NKX2-5&SRF)
FOS			-1	(SRF)										Target	Target		Target			Target		RRP12			-1	(GATA6)														Target
FOSB			-1	(SRF)																		RSAD2		1	1	(MESP1)
FOSL1			-1	(HAND1&SRF)									Target	Target	Target	Target	Target					RSPO3		-1	-1	(MEF2A>HAND2)	Target	Target	Target	Target				Target	Target	Target	Target							Target
FOXA1			-1	(HEY2&NR2F2)	Target	Target	Target		Target	Target	Target	Target	Target	Target	Target		Target	Target	Target	Target		RSPO4	-1	-1		(HAND2)(GATA4|HAND2)
FOXA2	1		-1	(GATA6&TBX5)	Target	Target	Target	Target	Target	Target	Target											RTN4RL1		-1		(NKX2-5)	Target	Target	Target	Target		Target			Target	Target	Target		Target	Target		Target		Target
FOXA3			-1	(HAND2)(HAND2|HEY2)										Target		Target	Target			Target		RUNX1	1			(HAND2|SRF)											Target	Target	Target		Target	Target			Target
FOXC1	1	-1	-1	(GATA6)(GATA6|HEY2)	Target	Target	Target		Target	Target	Target											RXRG	-1	-1		(HAND2&SRF)(SRF>HAND2)											Target	Target					Target	Target
FOXC2	1		-1	(HAND1&SRF)(SRF>HAND1)																		S100A16		1		(HAND2)
FOXD2	1	-1		(HAND2)(HAND2|NKX2-5)																		S100A2		1	1	(TBX5>HEY2)
FOXD3	-1			(GATA4&GATA6)																		S100A4			1	(HAND2&SRF)(MEF2A>SRF)		Target																	Target
FOXF2			-1	(HAND2)																		S100A6		1	1	(HAND2)(HAND2|TBX5)		Target				Target
FOXI2	1			(HAND1)																		SAA1	-1			(MEF2A)											Target
FOXI3			-1	(MEF2A)(HAND2|MEF2A)(MEF2A|TBX5)											Target							SAA2	-1	-1		(HAND1)																		Target
FOXN2		-1		(NR2F2)(NR2F2>GATA4)		Target	Target	Target	Target	Target	Target				Target	Target						SALL1		-1		(MEF2A)						Target			Target		Target	Target						Target
FOXO1	-1			(HEY2)				Target		Target		Target	Target	Target	Target	Target	Target	Target	Target			SALL3		-1	-1	(ISL1&MESP1)					Target	Target	Target		Target		Target						Target	Target
FOXP1		1		(HEY2&TBX5)	Target	Target	Target	Target	Target	Target	Target											SAMD12		1	1	(MEF2A&NR2F2)(MEF2A>NR2F2)
FOXP4	1			(GATA6&NR2F2)		Target																SCARA3	1	1		(SRF)
FRAT1			-1	(SRF>HAND2)																		SCARNA10		1		(MEF2A&NKX2-5)
FRAT2			-1	(HAND2)(HAND2>NR2F2)																		SCARNA5			1	(ISL1&MESP1)
FREM1	1			(HAND1&MEF2A)																		SCD5	1	1		(GATA4&HAND1)(HAND1>GATA4)																		Target	Target
FREM2			1	(HAND2)																		SCG2		1		(MEF2A&SRF)												Target		Target	Target			Target	Target
FRMD3		1	1	(HEY2)(GATA6|HEY2)					Target		Target											SCN10A	1			(TBX5)
FRMD4B		1		(NKX2-5&TBX5)(TBX5>NKX2-5)																		SCN1A		1		(HAND1&ISL1)	Target		Target	Target	Target	Target	Target		Target	Target									Target
FRMD5	-1		1	(GATA6)(GATA6|HEY2)(GATA6>NR2F2)		Target	Target		Target			Target						Target				SCN4A	-1	-1		(TBX5)											Target		Target	Target		Target	Target	Target
FRMD6			-1	(HAND2)(HAND2|MEF2A)																		SCN4B	1	1		(NKX2-5)	Target	Target	Target	Target			Target	Target		Target					Target	Target		Target
FRMPD1			1	(HEY2)(GATA6|HEY2)																		SCNN1G	1	1		(MESP1)
FRMPD4		1		(HEY2&MEF2A)																		SCRG1	1	1		(MEF2A)
FRY			1	(HEY2&MEF2A)(HEY2>MEF2A)				Target		Target		Target			Target	Target						SCRIB			-1	(SRF)					Target	Target	Target	Target		Target	Target	Target	Target	Target		Target	Target	Target
FRZB	1			(NR2F2)																		SCTR	1			(MESP1)
FSCN3			-1	(MEF2A)(HAND1|MEF2A)																		SCUBE2	1			(NR2F2)(NR2F2>GATA6)
FSD2		1		(NKX2-5&NR2F2)																		SDPR	1	1		(NKX2-5&SRF)		Target		Target						Target
FSHR	1		-1	(GATA6&MEF2A)																		SEMA3D	1			(TBX5)(HAND1|TBX5)		Target		Target					Target	Target
FST	1		-1	(TBX5)																		SEMA3G	1			(SRF>HAND2)
FUT1			-1	(HAND2)(HAND2>SRF)																		SEMA6B	-1			(HAND2>NR2F2)						Target					Target							Target
FUT8			-1	(HEY2)(HEY2|MEF2A)																		SEMA7A	1			(ISL1&MESP1)
FUT9	-1			(GATA6)																		SEPT3		-1		(NR2F2)(NR2F2>GATA6)											Target							Target
FXYD1	-1	1		(HEY2&TBX5)								Target			Target			Target				SEPT4		1		(SRF)(HAND2|SRF)
FXYD5		-1		(ISL1)											Target	Target						SERPINI1		1		(MESP1&NKX2-5)(NKX2-5>MESP1)									Target		Target								Target
FYCO1			1	(GATA4)(GATA4>ISL1)								Target										SERTAD1			1	(NR2F2)(MESP1|NR2F2)													Target
FZD4		1	-1	(NR2F2)(NR2F2>HAND1)	Target	Target	Target	Target	Target	Target	Target											SERTAD4	1	1		(SRF)	Target		Target			Target	Target	Target	Target
FZD7		-1	-1	(HAND1)(HAND1>HEY2)(HAND1|NR2F2)	Target		Target		Target		Target			Target	Target	Target						SETBP1		-1		(MEF2A)(MEF2A>GATA6)		Target	Target	Target		Target	Target	Target	Target	Target
FZD8	1			(HAND1)(GATA6|HAND1)																		SGCD	1	1		(ISL1&MEF2A)	Target	Target	Target	Target	Target	Target	Target	Target	Target	Target		Target			Target				Target
G0S2		1		(ISL1)(ISL1|SRF)(ISL1>TBX5)																		SGIP1		1		(GATA4)(GATA4|GATA6)						Target			Target			Target			Target
G6PD			-1	(NR2F2)	Target		Target	Target					Target	Target	Target	Target	Target		Target			SGMS2	1	1		(TBX5)			Target	Target				Target		Target		Target			Target				Target
GABBR2		-1	-1	(GATA6)												Target	Target					SGSM2		-1		(HAND1)(HEY2>GATA6)(HAND1|HEY2)																Target
GABRA2	-1			(HEY2)(HEY2|SRF)																		SH2D4A	-1			(HAND2)																		Target
GABRA5	-1	-1		(HAND1&HEY2)										Target	Target			Target				SH3GL2	1	1		(TBX5)(MESP1|TBX5)(TBX5>NKX2-5)		Target	Target			Target		Target	Target			Target			Target
GABRB2	1	-1		(SRF)(HEY2|SRF)							Target											SH3TC2		1		(TBX5)(TBX5>MESP1)
GABRB3		-1		(HEY2&NR2F2)	Target	Target	Target			Target	Target											SHANK2	1	1		(NKX2-5&NR2F2)
GABRE		-1		(NR2F2)								Target			Target	Target						SHBG		-1	-1	(HAND2)											Target	Target						Target
GABRG1	-1			(GATA4)(GATA4|HAND1)																		SHC4	1		-1	(GATA6&MESP1)			Target					Target		Target									Target
GABRQ	-1	-1		(NKX2-5>HEY2)										Target	Target							SHISA2	-1			(ISL1&MESP1)					Target	Target	Target				Target							Target
GAD1	1	-1		(HAND1&NR2F2)(HAND1>NR2F2)																		SIM1	1			(MEF2A&MEF2C)																			Target
GADD45G		1		(HEY2&SRF)																		SIPA1L3		-1	-1	(HAND2>TBX5)											Target		Target			Target	Target	Target
GADL1		1		(SRF)(MEF2C|SRF)																		SLC11A1	1			(NKX2-5)											Target	Target	Target	Target	Target	Target		Target	Target
[truncated: 1,914 more rows]

## Sheet: Table S4
Table S4. The top 50 predicted logics formed by TFs and the regulated genes during the early and late stages of hESC/hiPSC-derived cardiomyocytes. Logics "&", "|" and "<" refer to AND, OR and NOT between 2 TFs respectively.
[truncated: 58 more rows]

[truncated: 6 more sheets: Table S5, Table S6, Table S7, Table S8, Table S9, Table S10]
